# Supplementary material for: Neuropsin in mental health
Source: J Physiol Sci. 2020 May 15;70:26. doi: 10.1186/s12576-020-00753-2 (PMC10717651; doi:10.1186/s12576-020-00753-2)
Supplement: Supplementary file 2 — Additional file 2: Table S2. Output from ModPred. Positions marked in green are positions predicted to feature PTMs. [file 12576_2020_753_MOESM2_ESM.xlsx]

## Sheet: Ark1
> KLK8-211 peptide: ENSP00000472016 pep:protein_coding						>KLK8-204 peptide: ENSP00000375682 pep:protein_coding
Residue	Modification	Sequence	Score	Remarks		Residue	Modification	Sequence	Score	Remarks	Difference
M1	Amidation	************MGRPRPRAAKTWM	0.10	Not modified		M1	Amidation	************MGRPRPRAAKTWM	0.13	Not modified
M1	N-terminal_acetylation	************MGRPRPRAAKTWM	0.00	Not modified		M1	N-terminal_acetylation	************MGRPRPRAAKTWM	0.00	Not modified
M1	Proteolytic_cleavage	************MGRPRPRAAKTWM	0.60	Low		M1	Proteolytic_cleavage	************MGRPRPRAAKTWM	0.61	Low
G2	Amidation	***********MGRPRPRAAKTWMF	0.71	Medium		G2	Amidation	***********MGRPRPRAAKTWMF	0.26	Not modified	*
G2	Myristoylation	***********MGRPRPRAAKTWMF	0.15	Not modified		G2	Myristoylation	***********MGRPRPRAAKTWMF	0.07	Not modified
G2	N-terminal_acetylation	***********MGRPRPRAAKTWMF	0.13	Not modified		G2	N-terminal_acetylation	***********MGRPRPRAAKTWMF	0.10	Not modified
G2	Proteolytic_cleavage	***********MGRPRPRAAKTWMF	0.37	Not modified		G2	Proteolytic_cleavage	***********MGRPRPRAAKTWMF	0.39	Not modified
R3	ADP-ribosylation	**********MGRPRPRAAKTWMFL	0.77	Medium		R3	ADP-ribosylation	**********MGRPRPRAAKTWMFL	0.80	Medium
R3	Amidation	**********MGRPRPRAAKTWMFL	0.03	Not modified		R3	Amidation	**********MGRPRPRAAKTWMFL	0.00	Not modified
R3	Methylation	**********MGRPRPRAAKTWMFL	0.87	Medium		R3	Methylation	**********MGRPRPRAAKTWMFL	0.83	Medium
R3	Proteolytic_cleavage	**********MGRPRPRAAKTWMFL	0.60	Low		R3	Proteolytic_cleavage	**********MGRPRPRAAKTWMFL	0.62	Low
P4	Amidation	*********MGRPRPRAAKTWMFLL	0.08	Not modified		P4	Amidation	*********MGRPRPRAAKTWMFLL	0.03	Not modified
P4	Hydroxylation	*********MGRPRPRAAKTWMFLL	0.39	Not modified		P4	Hydroxylation	*********MGRPRPRAAKTWMFLL	0.38	Not modified
P4	Proteolytic_cleavage	*********MGRPRPRAAKTWMFLL	0.56	Low		P4	Proteolytic_cleavage	*********MGRPRPRAAKTWMFLL	0.60	Low
R5	ADP-ribosylation	********MGRPRPRAAKTWMFLLL	0.63	Low		R5	ADP-ribosylation	********MGRPRPRAAKTWMFLLL	0.63	Low
R5	Amidation	********MGRPRPRAAKTWMFLLL	0.03	Not modified		R5	Amidation	********MGRPRPRAAKTWMFLLL	0.00	Not modified
R5	Methylation	********MGRPRPRAAKTWMFLLL	0.80	Medium		R5	Methylation	********MGRPRPRAAKTWMFLLL	0.77	Medium
R5	Proteolytic_cleavage	********MGRPRPRAAKTWMFLLL	0.38	Not modified		R5	Proteolytic_cleavage	********MGRPRPRAAKTWMFLLL	0.44	Not modified
P6	Amidation	*******MGRPRPRAAKTWMFLLLL	0.10	Not modified		P6	Amidation	*******MGRPRPRAAKTWMFLLLL	0.00	Not modified
P6	Hydroxylation	*******MGRPRPRAAKTWMFLLLL	0.20	Not modified		P6	Hydroxylation	*******MGRPRPRAAKTWMFLLLL	0.18	Not modified
P6	Proteolytic_cleavage	*******MGRPRPRAAKTWMFLLLL	0.54	Low		P6	Proteolytic_cleavage	*******MGRPRPRAAKTWMFLLLL	0.59	Low
R7	ADP-ribosylation	******MGRPRPRAAKTWMFLLLLG	0.40	Not modified		R7	ADP-ribosylation	******MGRPRPRAAKTWMFLLLLG	0.43	Not modified
R7	Amidation	******MGRPRPRAAKTWMFLLLLG	0.03	Not modified		R7	Amidation	******MGRPRPRAAKTWMFLLLLG	0.03	Not modified
R7	Methylation	******MGRPRPRAAKTWMFLLLLG	0.70	Medium		R7	Methylation	******MGRPRPRAAKTWMFLLLLG	0.66	Medium
R7	Proteolytic_cleavage	******MGRPRPRAAKTWMFLLLLG	0.65	Low		R7	Proteolytic_cleavage	******MGRPRPRAAKTWMFLLLLG	0.70	Medium
A8	Amidation	*****MGRPRPRAAKTWMFLLLLGG	1.00	High		A8	Amidation	*****MGRPRPRAAKTWMFLLLLGG	1.00	High
A8	Proteolytic_cleavage	*****MGRPRPRAAKTWMFLLLLGG	0.29	Not modified		A8	Proteolytic_cleavage	*****MGRPRPRAAKTWMFLLLLGG	0.34	Not modified
A9	Amidation	****MGRPRPRAAKTWMFLLLLGGA	0.37	Not modified		A9	Amidation	****MGRPRPRAAKTWMFLLLLGGA	0.56	Medium	*
A9	Proteolytic_cleavage	****MGRPRPRAAKTWMFLLLLGGA	0.11	Not modified		A9	Proteolytic_cleavage	****MGRPRPRAAKTWMFLLLLGGA	0.13	Not modified
K10	Acetylation	***MGRPRPRAAKTWMFLLLLGGAW	0.51	Low		K10	Acetylation	***MGRPRPRAAKTWMFLLLLGGAW	0.43	Not modified	*
K10	Amidation	***MGRPRPRAAKTWMFLLLLGGAW	0.03	Not modified		K10	Amidation	***MGRPRPRAAKTWMFLLLLGGAW	0.00	Not modified
K10	Hydroxylation	***MGRPRPRAAKTWMFLLLLGGAW	0.34	Not modified		K10	Hydroxylation	***MGRPRPRAAKTWMFLLLLGGAW	0.34	Not modified
K10	Methylation	***MGRPRPRAAKTWMFLLLLGGAW	0.69	Medium		K10	Methylation	***MGRPRPRAAKTWMFLLLLGGAW	0.66	Low
K10	Proteolytic_cleavage	***MGRPRPRAAKTWMFLLLLGGAW	0.65	Low		K10	Proteolytic_cleavage	***MGRPRPRAAKTWMFLLLLGGAW	0.69	Medium
K10	PUPylation	***MGRPRPRAAKTWMFLLLLGGAW	0.13	Not modified		K10	PUPylation	***MGRPRPRAAKTWMFLLLLGGAW	0.17	Not modified
K10	SUMOylation	***MGRPRPRAAKTWMFLLLLGGAW	0.74	Medium		K10	SUMOylation	***MGRPRPRAAKTWMFLLLLGGAW	0.80	Medium
K10	Ubiquitination	***MGRPRPRAAKTWMFLLLLGGAW	0.80	High		K10	Ubiquitination	***MGRPRPRAAKTWMFLLLLGGAW	0.78	Medium
T11	Amidation	**MGRPRPRAAKTWMFLLLLGGAWA	0.00	Not modified		T11	Amidation	**MGRPRPRAAKTWMFLLLLGGAWA	0.00	Not modified
T11	O-linked_glycosylation	**MGRPRPRAAKTWMFLLLLGGAWA	0.03	Not modified		T11	O-linked_glycosylation	**MGRPRPRAAKTWMFLLLLGGAWA	0.05	Not modified
T11	Phosphorylation	**MGRPRPRAAKTWMFLLLLGGAWA	0.24	Not modified		T11	Phosphorylation	**MGRPRPRAAKTWMFLLLLGGAWA	0.21	Not modified
T11	Proteolytic_cleavage	**MGRPRPRAAKTWMFLLLLGGAWA	0.29	Not modified		T11	Proteolytic_cleavage	**MGRPRPRAAKTWMFLLLLGGAWA	0.31	Not modified
NA	NA	NA	NA	NA		W12	Amidation	*MGRPRPRAAKTWMFLLLLGGAWAA	0.00	Not modified
NA	NA	NA	NA	NA		W12	C-linked_glycosylation	*MGRPRPRAAKTWMFLLLLGGAWAA	0.00	Not modified
NA	NA	NA	NA	NA		W12	Proteolytic_cleavage	*MGRPRPRAAKTWMFLLLLGGAWAA	0.44	Not modified
NA	NA	NA	NA	NA		M13	Amidation	MGRPRPRAAKTWMFLLLLGGAWAAC	0.07	Not modified
NA	NA	NA	NA	NA		M13	Proteolytic_cleavage	MGRPRPRAAKTWMFLLLLGGAWAAC	0.30	Not modified
NA	NA	NA	NA	NA		F14	Amidation	GRPRPRAAKTWMFLLLLGGAWAACG	0.03	Not modified
NA	NA	NA	NA	NA		F14	Proteolytic_cleavage	GRPRPRAAKTWMFLLLLGGAWAACG	0.36	Not modified
NA	NA	NA	NA	NA		L15	Amidation	RPRPRAAKTWMFLLLLGGAWAACGS	0.00	Not modified
NA	NA	NA	NA	NA		L15	Proteolytic_cleavage	RPRPRAAKTWMFLLLLGGAWAACGS	0.32	Not modified
NA	NA	NA	NA	NA		L16	Amidation	PRPRAAKTWMFLLLLGGAWAACGSL	0.03	Not modified
NA	NA	NA	NA	NA		L16	Proteolytic_cleavage	PRPRAAKTWMFLLLLGGAWAACGSL	0.35	Not modified
NA	NA	NA	NA	NA		L17	Amidation	RPRAAKTWMFLLLLGGAWAACGSLD	0.00	Not modified
NA	NA	NA	NA	NA		L17	Proteolytic_cleavage	RPRAAKTWMFLLLLGGAWAACGSLD	0.24	Not modified
NA	NA	NA	NA	NA		L18	Amidation	PRAAKTWMFLLLLGGAWAACGSLDL	0.13	Not modified
NA	NA	NA	NA	NA		L18	Proteolytic_cleavage	PRAAKTWMFLLLLGGAWAACGSLDL	0.22	Not modified
NA	NA	NA	NA	NA		G19	Amidation	RAAKTWMFLLLLGGAWAACGSLDLL	0.00	Not modified
NA	NA	NA	NA	NA		G19	Proteolytic_cleavage	RAAKTWMFLLLLGGAWAACGSLDLL	0.15	Not modified
NA	NA	NA	NA	NA		G20	Amidation	AAKTWMFLLLLGGAWAACGSLDLLT	0.17	Not modified
NA	NA	NA	NA	NA		G20	Proteolytic_cleavage	AAKTWMFLLLLGGAWAACGSLDLLT	0.18	Not modified
NA	NA	NA	NA	NA		A21	Amidation	AKTWMFLLLLGGAWAACGSLDLLTK	0.90	High	*
NA	NA	NA	NA	NA		A21	Proteolytic_cleavage	AKTWMFLLLLGGAWAACGSLDLLTK	0.09	Not modified
NA	NA	NA	NA	NA		W22	Amidation	KTWMFLLLLGGAWAACGSLDLLTKL	0.03	Not modified
NA	NA	NA	NA	NA		W22	C-linked_glycosylation	KTWMFLLLLGGAWAACGSLDLLTKL	0.23	Not modified
NA	NA	NA	NA	NA		W22	Proteolytic_cleavage	KTWMFLLLLGGAWAACGSLDLLTKL	0.18	Not modified
NA	NA	NA	NA	NA		A23	Amidation	TWMFLLLLGGAWAACGSLDLLTKLY	0.39	Not modified
NA	NA	NA	NA	NA		A23	Proteolytic_cleavage	TWMFLLLLGGAWAACGSLDLLTKLY	0.08	Not modified
NA	NA	NA	NA	NA		A24	Amidation	WMFLLLLGGAWAACGSLDLLTKLYA	0.63	Medium	*
NA	NA	NA	NA	NA		A24	Proteolytic_cleavage	WMFLLLLGGAWAACGSLDLLTKLYA	0.11	Not modified
NA	NA	NA	NA	NA		C25	Amidation	MFLLLLGGAWAACGSLDLLTKLYAE	0.10	Not modified
NA	NA	NA	NA	NA		C25	Disulfide_linkage	MFLLLLGGAWAACGSLDLLTKLYAE	0.14	Not modified
NA	NA	NA	NA	NA		C25	Palmitoylation	MFLLLLGGAWAACGSLDLLTKLYAE	0.30	Not modified
NA	NA	NA	NA	NA		C25	Proteolytic_cleavage	MFLLLLGGAWAACGSLDLLTKLYAE	0.08	Not modified
NA	NA	NA	NA	NA		G26	Amidation	FLLLLGGAWAACGSLDLLTKLYAEN	0.03	Not modified
NA	NA	NA	NA	NA		G26	Proteolytic_cleavage	FLLLLGGAWAACGSLDLLTKLYAEN	0.12	Not modified
NA	NA	NA	NA	NA		S27	Amidation	LLLLGGAWAACGSLDLLTKLYAENL	0.03	Not modified
NA	NA	NA	NA	NA		S27	O-linked_glycosylation	LLLLGGAWAACGSLDLLTKLYAENL	0.46	Not modified
NA	NA	NA	NA	NA		S27	Phosphorylation	LLLLGGAWAACGSLDLLTKLYAENL	0.17	Not modified
NA	NA	NA	NA	NA		S27	Proteolytic_cleavage	LLLLGGAWAACGSLDLLTKLYAENL	0.07	Not modified
NA	NA	NA	NA	NA		L28	Amidation	LLLGGAWAACGSLDLLTKLYAENLP	0.07	Not modified
NA	NA	NA	NA	NA		L28	Proteolytic_cleavage	LLLGGAWAACGSLDLLTKLYAENLP	0.12	Not modified
NA	NA	NA	NA	NA		D29	Amidation	LLGGAWAACGSLDLLTKLYAENLPC	0.00	Not modified
NA	NA	NA	NA	NA		D29	Proteolytic_cleavage	LLGGAWAACGSLDLLTKLYAENLPC	0.47	Not modified
NA	NA	NA	NA	NA		L30	Amidation	LGGAWAACGSLDLLTKLYAENLPCV	0.07	Not modified
NA	NA	NA	NA	NA		L30	Proteolytic_cleavage	LGGAWAACGSLDLLTKLYAENLPCV	0.12	Not modified
NA	NA	NA	NA	NA		L31	Amidation	GGAWAACGSLDLLTKLYAENLPCVH	0.07	Not modified
NA	NA	NA	NA	NA		L31	Proteolytic_cleavage	GGAWAACGSLDLLTKLYAENLPCVH	0.12	Not modified
NA	NA	NA	NA	NA		T32	Amidation	GAWAACGSLDLLTKLYAENLPCVHL	0.00	Not modified
NA	NA	NA	NA	NA		T32	O-linked_glycosylation	GAWAACGSLDLLTKLYAENLPCVHL	0.02	Not modified
NA	NA	NA	NA	NA		T32	Phosphorylation	GAWAACGSLDLLTKLYAENLPCVHL	0.14	Not modified
NA	NA	NA	NA	NA		T32	Proteolytic_cleavage	GAWAACGSLDLLTKLYAENLPCVHL	0.31	Not modified
NA	NA	NA	NA	NA		K33	Acetylation	AWAACGSLDLLTKLYAENLPCVHLN	0.35	Not modified
NA	NA	NA	NA	NA		K33	Amidation	AWAACGSLDLLTKLYAENLPCVHLN	0.17	Not modified
NA	NA	NA	NA	NA		K33	Hydroxylation	AWAACGSLDLLTKLYAENLPCVHLN	0.03	Not modified
NA	NA	NA	NA	NA		K33	Methylation	AWAACGSLDLLTKLYAENLPCVHLN	0.36	Not modified
NA	NA	NA	NA	NA		K33	Proteolytic_cleavage	AWAACGSLDLLTKLYAENLPCVHLN	0.42	Not modified
NA	NA	NA	NA	NA		K33	PUPylation	AWAACGSLDLLTKLYAENLPCVHLN	0.03	Not modified
NA	NA	NA	NA	NA		K33	SUMOylation	AWAACGSLDLLTKLYAENLPCVHLN	0.12	Not modified
NA	NA	NA	NA	NA		K33	Ubiquitination	AWAACGSLDLLTKLYAENLPCVHLN	0.36	Not modified
NA	NA	NA	NA	NA		L34	Amidation	WAACGSLDLLTKLYAENLPCVHLNP	0.03	Not modified
NA	NA	NA	NA	NA		L34	Proteolytic_cleavage	WAACGSLDLLTKLYAENLPCVHLNP	0.17	Not modified
NA	NA	NA	NA	NA		Y35	Amidation	AACGSLDLLTKLYAENLPCVHLNPQ	0.06	Not modified
NA	NA	NA	NA	NA		Y35	Hydroxylation	AACGSLDLLTKLYAENLPCVHLNPQ	0.00	Not modified
NA	NA	NA	NA	NA		Y35	Phosphorylation	AACGSLDLLTKLYAENLPCVHLNPQ	0.21	Not modified
NA	NA	NA	NA	NA		Y35	Proteolytic_cleavage	AACGSLDLLTKLYAENLPCVHLNPQ	0.31	Not modified
NA	NA	NA	NA	NA		Y35	Sulfation	AACGSLDLLTKLYAENLPCVHLNPQ	0.00	Not modified
NA	NA	NA	NA	NA		A36	Amidation	ACGSLDLLTKLYAENLPCVHLNPQW	0.52	Medium	*
NA	NA	NA	NA	NA		A36	Proteolytic_cleavage	ACGSLDLLTKLYAENLPCVHLNPQW	0.09	Not modified
NA	NA	NA	NA	NA		E37	ADP-ribosylation	CGSLDLLTKLYAENLPCVHLNPQWP	0.07	Not modified
NA	NA	NA	NA	NA		E37	Amidation	CGSLDLLTKLYAENLPCVHLNPQWP	0.33	Not modified
NA	NA	NA	NA	NA		E37	Carboxylation	CGSLDLLTKLYAENLPCVHLNPQWP	0.00	Not modified
NA	NA	NA	NA	NA		E37	Proteolytic_cleavage	CGSLDLLTKLYAENLPCVHLNPQWP	0.32	Not modified
NA	NA	NA	NA	NA		N38	Amidation	GSLDLLTKLYAENLPCVHLNPQWPS	0.00	Not modified
NA	NA	NA	NA	NA		N38	GPI_anchor_amidation	GSLDLLTKLYAENLPCVHLNPQWPS	0.27	Not modified
NA	NA	NA	NA	NA		N38	N-linked_glycosylation	GSLDLLTKLYAENLPCVHLNPQWPS	0.05	Not modified
NA	NA	NA	NA	NA		N38	Proteolytic_cleavage	GSLDLLTKLYAENLPCVHLNPQWPS	0.19	Not modified
NA	NA	NA	NA	NA		L39	Amidation	SLDLLTKLYAENLPCVHLNPQWPSQ	0.03	Not modified
NA	NA	NA	NA	NA		L39	Proteolytic_cleavage	SLDLLTKLYAENLPCVHLNPQWPSQ	0.07	Not modified
NA	NA	NA	NA	NA		P40	Amidation	LDLLTKLYAENLPCVHLNPQWPSQP	0.10	Not modified
NA	NA	NA	NA	NA		P40	Hydroxylation	LDLLTKLYAENLPCVHLNPQWPSQP	0.00	Not modified
NA	NA	NA	NA	NA		P40	Proteolytic_cleavage	LDLLTKLYAENLPCVHLNPQWPSQP	0.21	Not modified
NA	NA	NA	NA	NA		C41	Amidation	DLLTKLYAENLPCVHLNPQWPSQPS	0.00	Not modified
NA	NA	NA	NA	NA		C41	Disulfide_linkage	DLLTKLYAENLPCVHLNPQWPSQPS	0.43	Not modified
NA	NA	NA	NA	NA		C41	Palmitoylation	DLLTKLYAENLPCVHLNPQWPSQPS	0.26	Not modified
NA	NA	NA	NA	NA		C41	Proteolytic_cleavage	DLLTKLYAENLPCVHLNPQWPSQPS	0.25	Not modified
NA	NA	NA	NA	NA		V42	Amidation	LLTKLYAENLPCVHLNPQWPSQPSH	0.03	Not modified
NA	NA	NA	NA	NA		V42	Proteolytic_cleavage	LLTKLYAENLPCVHLNPQWPSQPSH	0.16	Not modified
NA	NA	NA	NA	NA		H43	Amidation	LTKLYAENLPCVHLNPQWPSQPSHC	0.07	Not modified
NA	NA	NA	NA	NA		H43	Proteolytic_cleavage	LTKLYAENLPCVHLNPQWPSQPSHC	0.72	Medium
NA	NA	NA	NA	NA		L44	Amidation	TKLYAENLPCVHLNPQWPSQPSHCP	0.03	Not modified
NA	NA	NA	NA	NA		L44	Proteolytic_cleavage	TKLYAENLPCVHLNPQWPSQPSHCP	0.28	Not modified
NA	NA	NA	NA	NA		N45	Amidation	KLYAENLPCVHLNPQWPSQPSHCPR	0.00	Not modified
NA	NA	NA	NA	NA		N45	GPI_anchor_amidation	KLYAENLPCVHLNPQWPSQPSHCPR	0.20	Not modified
NA	NA	NA	NA	NA		N45	N-linked_glycosylation	KLYAENLPCVHLNPQWPSQPSHCPR	0.24	Not modified
NA	NA	NA	NA	NA		N45	Proteolytic_cleavage	KLYAENLPCVHLNPQWPSQPSHCPR	0.26	Not modified
NA	NA	NA	NA	NA		P46	Amidation	LYAENLPCVHLNPQWPSQPSHCPRG	0.00	Not modified
NA	NA	NA	NA	NA		P46	Hydroxylation	LYAENLPCVHLNPQWPSQPSHCPRG	0.33	Not modified
NA	NA	NA	NA	NA		P46	Proteolytic_cleavage	LYAENLPCVHLNPQWPSQPSHCPRG	0.21	Not modified
NA	NA	NA	NA	NA		Q47	Amidation	YAENLPCVHLNPQWPSQPSHCPRGW	0.00	Not modified
NA	NA	NA	NA	NA		Q47	Proteolytic_cleavage	YAENLPCVHLNPQWPSQPSHCPRGW	0.38	Not modified
NA	NA	NA	NA	NA		Q47	Pyrrolidone_carboxylic_acid	YAENLPCVHLNPQWPSQPSHCPRGW	0.10	Not modified
NA	NA	NA	NA	NA		W48	Amidation	AENLPCVHLNPQWPSQPSHCPRGWR	0.00	Not modified
NA	NA	NA	NA	NA		W48	C-linked_glycosylation	AENLPCVHLNPQWPSQPSHCPRGWR	0.27	Not modified
NA	NA	NA	NA	NA		W48	Proteolytic_cleavage	AENLPCVHLNPQWPSQPSHCPRGWR	0.21	Not modified
NA	NA	NA	NA	NA		P49	Amidation	ENLPCVHLNPQWPSQPSHCPRGWRS	0.00	Not modified
NA	NA	NA	NA	NA		P49	Hydroxylation	ENLPCVHLNPQWPSQPSHCPRGWRS	0.53	Low	*
NA	NA	NA	NA	NA		P49	Proteolytic_cleavage	ENLPCVHLNPQWPSQPSHCPRGWRS	0.51	Low	*
NA	NA	NA	NA	NA		S50	Amidation	NLPCVHLNPQWPSQPSHCPRGWRSN	0.03	Not modified
NA	NA	NA	NA	NA		S50	O-linked_glycosylation	NLPCVHLNPQWPSQPSHCPRGWRSN	0.32	Not modified
NA	NA	NA	NA	NA		S50	Phosphorylation	NLPCVHLNPQWPSQPSHCPRGWRSN	0.19	Not modified
NA	NA	NA	NA	NA		S50	Proteolytic_cleavage	NLPCVHLNPQWPSQPSHCPRGWRSN	0.28	Not modified
NA	NA	NA	NA	NA		Q51	Amidation	LPCVHLNPQWPSQPSHCPRGWRSNP	0.00	Not modified
NA	NA	NA	NA	NA		Q51	Proteolytic_cleavage	LPCVHLNPQWPSQPSHCPRGWRSNP	0.14	Not modified
NA	NA	NA	NA	NA		Q51	Pyrrolidone_carboxylic_acid	LPCVHLNPQWPSQPSHCPRGWRSNP	0.13	Not modified
NA	NA	NA	NA	NA		P52	Amidation	PCVHLNPQWPSQPSHCPRGWRSNPL	0.00	Not modified
NA	NA	NA	NA	NA		P52	Hydroxylation	PCVHLNPQWPSQPSHCPRGWRSNPL	0.63	Medium	*
NA	NA	NA	NA	NA		P52	Proteolytic_cleavage	PCVHLNPQWPSQPSHCPRGWRSNPL	0.63	Low	*
NA	NA	NA	NA	NA		S53	Amidation	CVHLNPQWPSQPSHCPRGWRSNPLP	0.03	Not modified
NA	NA	NA	NA	NA		S53	O-linked_glycosylation	CVHLNPQWPSQPSHCPRGWRSNPLP	0.57	Low	*
NA	NA	NA	NA	NA		S53	Phosphorylation	CVHLNPQWPSQPSHCPRGWRSNPLP	0.10	Not modified
NA	NA	NA	NA	NA		S53	Proteolytic_cleavage	CVHLNPQWPSQPSHCPRGWRSNPLP	0.43	Not modified
NA	NA	NA	NA	NA		H54	Amidation	VHLNPQWPSQPSHCPRGWRSNPLPP	0.00	Not modified
NA	NA	NA	NA	NA		H54	Proteolytic_cleavage	VHLNPQWPSQPSHCPRGWRSNPLPP	0.45	Not modified
NA	NA	NA	NA	NA		C55	Amidation	HLNPQWPSQPSHCPRGWRSNPLPPA	0.03	Not modified
NA	NA	NA	NA	NA		C55	Disulfide_linkage	HLNPQWPSQPSHCPRGWRSNPLPPA	0.44	Not modified
NA	NA	NA	NA	NA		C55	Palmitoylation	HLNPQWPSQPSHCPRGWRSNPLPPA	0.37	Not modified
NA	NA	NA	NA	NA		C55	Proteolytic_cleavage	HLNPQWPSQPSHCPRGWRSNPLPPA	0.15	Not modified
NA	NA	NA	NA	NA		P56	Amidation	LNPQWPSQPSHCPRGWRSNPLPPAA	0.05	Not modified
NA	NA	NA	NA	NA		P56	Hydroxylation	LNPQWPSQPSHCPRGWRSNPLPPAA	0.53	Low	*
NA	NA	NA	NA	NA		P56	Proteolytic_cleavage	LNPQWPSQPSHCPRGWRSNPLPPAA	0.26	Not modified
NA	NA	NA	NA	NA		R57	ADP-ribosylation	NPQWPSQPSHCPRGWRSNPLPPAAG	0.73	Medium	*
NA	NA	NA	NA	NA		R57	Amidation	NPQWPSQPSHCPRGWRSNPLPPAAG	0.00	Not modified
NA	NA	NA	NA	NA		R57	Methylation	NPQWPSQPSHCPRGWRSNPLPPAAG	0.62	Low	*
NA	NA	NA	NA	NA		R57	Proteolytic_cleavage	NPQWPSQPSHCPRGWRSNPLPPAAG	0.82	Medium	*
NA	NA	NA	NA	NA		G58	Amidation	PQWPSQPSHCPRGWRSNPLPPAAGH	0.00	Not modified
NA	NA	NA	NA	NA		G58	Proteolytic_cleavage	PQWPSQPSHCPRGWRSNPLPPAAGH	0.54	Low	*
NA	NA	NA	NA	NA		W59	Amidation	QWPSQPSHCPRGWRSNPLPPAAGHS	0.03	Not modified
NA	NA	NA	NA	NA		W59	C-linked_glycosylation	QWPSQPSHCPRGWRSNPLPPAAGHS	0.00	Not modified
NA	NA	NA	NA	NA		W59	Proteolytic_cleavage	QWPSQPSHCPRGWRSNPLPPAAGHS	0.64	Low	*
NA	NA	NA	NA	NA		R60	ADP-ribosylation	WPSQPSHCPRGWRSNPLPPAAGHSR	0.57	Low	*
NA	NA	NA	NA	NA		R60	Amidation	WPSQPSHCPRGWRSNPLPPAAGHSR	0.00	Not modified
NA	NA	NA	NA	NA		R60	Methylation	WPSQPSHCPRGWRSNPLPPAAGHSR	0.04	Not modified
NA	NA	NA	NA	NA		R60	Proteolytic_cleavage	WPSQPSHCPRGWRSNPLPPAAGHSR	0.85	Medium	*
NA	NA	NA	NA	NA		S61	Amidation	PSQPSHCPRGWRSNPLPPAAGHSRA	0.03	Not modified
NA	NA	NA	NA	NA		S61	O-linked_glycosylation	PSQPSHCPRGWRSNPLPPAAGHSRA	0.18	Not modified
NA	NA	NA	NA	NA		S61	Phosphorylation	PSQPSHCPRGWRSNPLPPAAGHSRA	0.37	Not modified
NA	NA	NA	NA	NA		S61	Proteolytic_cleavage	PSQPSHCPRGWRSNPLPPAAGHSRA	0.63	Low	*
NA	NA	NA	NA	NA		N62	Amidation	SQPSHCPRGWRSNPLPPAAGHSRAQ	0.00	Not modified
NA	NA	NA	NA	NA		N62	GPI_anchor_amidation	SQPSHCPRGWRSNPLPPAAGHSRAQ	0.30	Not modified
NA	NA	NA	NA	NA		N62	N-linked_glycosylation	SQPSHCPRGWRSNPLPPAAGHSRAQ	0.19	Not modified
NA	NA	NA	NA	NA		N62	Proteolytic_cleavage	SQPSHCPRGWRSNPLPPAAGHSRAQ	0.36	Not modified
NA	NA	NA	NA	NA		P63	Amidation	QPSHCPRGWRSNPLPPAAGHSRAQE	0.07	Not modified
NA	NA	NA	NA	NA		P63	Hydroxylation	QPSHCPRGWRSNPLPPAAGHSRAQE	0.57	Low	*
NA	NA	NA	NA	NA		P63	Proteolytic_cleavage	QPSHCPRGWRSNPLPPAAGHSRAQE	0.73	Medium	*
NA	NA	NA	NA	NA		L64	Amidation	PSHCPRGWRSNPLPPAAGHSRAQED	0.03	Not modified
NA	NA	NA	NA	NA		L64	Proteolytic_cleavage	PSHCPRGWRSNPLPPAAGHSRAQED	0.10	Not modified
NA	NA	NA	NA	NA		P65	Amidation	SHCPRGWRSNPLPPAAGHSRAQEDK	0.03	Not modified
NA	NA	NA	NA	NA		P65	Hydroxylation	SHCPRGWRSNPLPPAAGHSRAQEDK	0.27	Not modified
NA	NA	NA	NA	NA		P65	Proteolytic_cleavage	SHCPRGWRSNPLPPAAGHSRAQEDK	0.26	Not modified
NA	NA	NA	NA	NA		P66	Amidation	HCPRGWRSNPLPPAAGHSRAQEDKV	0.00	Not modified
NA	NA	NA	NA	NA		P66	Hydroxylation	HCPRGWRSNPLPPAAGHSRAQEDKV	0.90	Medium	*
NA	NA	NA	NA	NA		P66	Proteolytic_cleavage	HCPRGWRSNPLPPAAGHSRAQEDKV	0.55	Low	*
NA	NA	NA	NA	NA		A67	Amidation	CPRGWRSNPLPPAAGHSRAQEDKVL	0.07	Not modified
NA	NA	NA	NA	NA		A67	Proteolytic_cleavage	CPRGWRSNPLPPAAGHSRAQEDKVL	0.44	Not modified
W12	Amidation	*MGRPRPRAAKTWMFLLLLGGAWAG	0.03	Not modified		NA	NA	NA	NA	NA
W12	C-linked_glycosylation	*MGRPRPRAAKTWMFLLLLGGAWAG	0.00	Not modified		NA	NA	NA	NA	NA
W12	Proteolytic_cleavage	*MGRPRPRAAKTWMFLLLLGGAWAG	0.42	Not modified		NA	NA	NA	NA	NA
M13	Amidation	MGRPRPRAAKTWMFLLLLGGAWAGH	0.03	Not modified		NA	NA	NA	NA	NA
M13	Proteolytic_cleavage	MGRPRPRAAKTWMFLLLLGGAWAGH	0.30	Not modified		NA	NA	NA	NA	NA
F14	Amidation	GRPRPRAAKTWMFLLLLGGAWAGHS	0.00	Not modified		NA	NA	NA	NA	NA
F14	Proteolytic_cleavage	GRPRPRAAKTWMFLLLLGGAWAGHS	0.36	Not modified		NA	NA	NA	NA	NA
L15	Amidation	RPRPRAAKTWMFLLLLGGAWAGHSR	0.23	Not modified		NA	NA	NA	NA	NA
L15	Proteolytic_cleavage	RPRPRAAKTWMFLLLLGGAWAGHSR	0.33	Not modified		NA	NA	NA	NA	NA
L16	Amidation	PRPRAAKTWMFLLLLGGAWAGHSRA	0.03	Not modified		NA	NA	NA	NA	NA
L16	Proteolytic_cleavage	PRPRAAKTWMFLLLLGGAWAGHSRA	0.39	Not modified		NA	NA	NA	NA	NA
L17	Amidation	RPRAAKTWMFLLLLGGAWAGHSRAQ	0.00	Not modified		NA	NA	NA	NA	NA
L17	Proteolytic_cleavage	RPRAAKTWMFLLLLGGAWAGHSRAQ	0.32	Not modified		NA	NA	NA	NA	NA
L18	Amidation	PRAAKTWMFLLLLGGAWAGHSRAQE	0.00	Not modified		NA	NA	NA	NA	NA
L18	Proteolytic_cleavage	PRAAKTWMFLLLLGGAWAGHSRAQE	0.35	Not modified		NA	NA	NA	NA	NA
G19	Amidation	RAAKTWMFLLLLGGAWAGHSRAQED	0.11	Not modified		NA	NA	NA	NA	NA
G19	Proteolytic_cleavage	RAAKTWMFLLLLGGAWAGHSRAQED	0.28	Not modified		NA	NA	NA	NA	NA
G20	Amidation	AAKTWMFLLLLGGAWAGHSRAQEDK	0.07	Not modified		NA	NA	NA	NA	NA
G20	Proteolytic_cleavage	AAKTWMFLLLLGGAWAGHSRAQEDK	0.41	Not modified		NA	NA	NA	NA	NA
A21	Amidation	AKTWMFLLLLGGAWAGHSRAQEDKV	0.79	Medium		NA	NA	NA	NA	NA	*
A21	Proteolytic_cleavage	AKTWMFLLLLGGAWAGHSRAQEDKV	0.30	Not modified		NA	NA	NA	NA	NA
W22	Amidation	KTWMFLLLLGGAWAGHSRAQEDKVL	0.00	Not modified		NA	NA	NA	NA	NA
W22	C-linked_glycosylation	KTWMFLLLLGGAWAGHSRAQEDKVL	0.05	Not modified		NA	NA	NA	NA	NA
W22	Proteolytic_cleavage	KTWMFLLLLGGAWAGHSRAQEDKVL	0.55	Low		NA	NA	NA	NA	NA	*
A23	Amidation	TWMFLLLLGGAWAGHSRAQEDKVLG	0.30	Not modified		A68	Amidation	PRGWRSNPLPPAAGHSRAQEDKVLG	0.07	Not modified
A23	Proteolytic_cleavage	TWMFLLLLGGAWAGHSRAQEDKVLG	0.40	Not modified		A68	Proteolytic_cleavage	PRGWRSNPLPPAAGHSRAQEDKVLG	0.52	Low	*
G24	Amidation	WMFLLLLGGAWAGHSRAQEDKVLGG	0.12	Not modified		G69	Amidation	RGWRSNPLPPAAGHSRAQEDKVLGG	0.00	Not modified
G24	Proteolytic_cleavage	WMFLLLLGGAWAGHSRAQEDKVLGG	0.40	Not modified		G69	Proteolytic_cleavage	RGWRSNPLPPAAGHSRAQEDKVLGG	0.45	Not modified
H25	Amidation	MFLLLLGGAWAGHSRAQEDKVLGGH	0.00	Not modified		H70	Amidation	GWRSNPLPPAAGHSRAQEDKVLGGH	0.26	Not modified
H25	Proteolytic_cleavage	MFLLLLGGAWAGHSRAQEDKVLGGH	0.60	Low		H70	Proteolytic_cleavage	GWRSNPLPPAAGHSRAQEDKVLGGH	0.78	Medium
S26	Amidation	FLLLLGGAWAGHSRAQEDKVLGGHE	0.00	Not modified		S71	Amidation	WRSNPLPPAAGHSRAQEDKVLGGHE	0.56	Medium	*
S26	O-linked_glycosylation	FLLLLGGAWAGHSRAQEDKVLGGHE	0.34	Not modified		S71	O-linked_glycosylation	WRSNPLPPAAGHSRAQEDKVLGGHE	0.41	Not modified
S26	Phosphorylation	FLLLLGGAWAGHSRAQEDKVLGGHE	0.11	Not modified		S71	Phosphorylation	WRSNPLPPAAGHSRAQEDKVLGGHE	0.24	Not modified
S26	Proteolytic_cleavage	FLLLLGGAWAGHSRAQEDKVLGGHE	0.36	Not modified		S71	Proteolytic_cleavage	WRSNPLPPAAGHSRAQEDKVLGGHE	0.46	Not modified
R27	ADP-ribosylation	LLLLGGAWAGHSRAQEDKVLGGHEC	0.33	Not modified		R72	ADP-ribosylation	RSNPLPPAAGHSRAQEDKVLGGHEC	0.43	Not modified
R27	Amidation	LLLLGGAWAGHSRAQEDKVLGGHEC	0.03	Not modified		R72	Amidation	RSNPLPPAAGHSRAQEDKVLGGHEC	0.03	Not modified
R27	Methylation	LLLLGGAWAGHSRAQEDKVLGGHEC	0.09	Not modified		R72	Methylation	RSNPLPPAAGHSRAQEDKVLGGHEC	0.25	Not modified
R27	Proteolytic_cleavage	LLLLGGAWAGHSRAQEDKVLGGHEC	0.56	Low		R72	Proteolytic_cleavage	RSNPLPPAAGHSRAQEDKVLGGHEC	0.67	Low
A28	Amidation	LLLGGAWAGHSRAQEDKVLGGHECQ	0.50	Medium		A73	Amidation	SNPLPPAAGHSRAQEDKVLGGHECQ	0.00	Not modified	*
A28	Proteolytic_cleavage	LLLGGAWAGHSRAQEDKVLGGHECQ	0.14	Not modified		A73	Proteolytic_cleavage	SNPLPPAAGHSRAQEDKVLGGHECQ	0.18	Not modified
Q29	Amidation	LLGGAWAGHSRAQEDKVLGGHECQP	0.00	Not modified		Q74	Amidation	NPLPPAAGHSRAQEDKVLGGHECQP	0.00	Not modified
Q29	Proteolytic_cleavage	LLGGAWAGHSRAQEDKVLGGHECQP	0.27	Not modified		Q74	Proteolytic_cleavage	NPLPPAAGHSRAQEDKVLGGHECQP	0.33	Not modified
Q29	Pyrrolidone_carboxylic_acid	LLGGAWAGHSRAQEDKVLGGHECQP	0.83	Medium		Q74	Pyrrolidone_carboxylic_acid	NPLPPAAGHSRAQEDKVLGGHECQP	0.73	Medium
E30	ADP-ribosylation	LGGAWAGHSRAQEDKVLGGHECQPH	0.06	Not modified		E75	ADP-ribosylation	PLPPAAGHSRAQEDKVLGGHECQPH	0.08	Not modified
E30	Amidation	LGGAWAGHSRAQEDKVLGGHECQPH	0.05	Not modified		E75	Amidation	PLPPAAGHSRAQEDKVLGGHECQPH	0.03	Not modified
E30	Carboxylation	LGGAWAGHSRAQEDKVLGGHECQPH	0.51	Medium		E75	Carboxylation	PLPPAAGHSRAQEDKVLGGHECQPH	0.50	Medium
E30	Proteolytic_cleavage	LGGAWAGHSRAQEDKVLGGHECQPH	0.87	Medium		E75	Proteolytic_cleavage	PLPPAAGHSRAQEDKVLGGHECQPH	0.91	High
D31	Amidation	GGAWAGHSRAQEDKVLGGHECQPHS	0.00	Not modified		D76	Amidation	LPPAAGHSRAQEDKVLGGHECQPHS	0.00	Not modified
D31	Proteolytic_cleavage	GGAWAGHSRAQEDKVLGGHECQPHS	0.80	Medium		D76	Proteolytic_cleavage	LPPAAGHSRAQEDKVLGGHECQPHS	0.84	Medium
K32	Acetylation	GAWAGHSRAQEDKVLGGHECQPHSQ	0.36	Not modified		K77	Acetylation	PPAAGHSRAQEDKVLGGHECQPHSQ	0.45	Not modified
K32	Amidation	GAWAGHSRAQEDKVLGGHECQPHSQ	0.00	Not modified		K77	Amidation	PPAAGHSRAQEDKVLGGHECQPHSQ	0.07	Not modified
K32	Hydroxylation	GAWAGHSRAQEDKVLGGHECQPHSQ	0.00	Not modified		K77	Hydroxylation	PPAAGHSRAQEDKVLGGHECQPHSQ	0.00	Not modified
K32	Methylation	GAWAGHSRAQEDKVLGGHECQPHSQ	0.30	Not modified		K77	Methylation	PPAAGHSRAQEDKVLGGHECQPHSQ	0.43	Not modified
K32	Proteolytic_cleavage	GAWAGHSRAQEDKVLGGHECQPHSQ	0.87	Medium		K77	Proteolytic_cleavage	PPAAGHSRAQEDKVLGGHECQPHSQ	0.90	High
K32	PUPylation	GAWAGHSRAQEDKVLGGHECQPHSQ	0.31	Not modified		K77	PUPylation	PPAAGHSRAQEDKVLGGHECQPHSQ	0.38	Not modified
K32	SUMOylation	GAWAGHSRAQEDKVLGGHECQPHSQ	0.79	Medium		K77	SUMOylation	PPAAGHSRAQEDKVLGGHECQPHSQ	0.69	Medium
K32	Ubiquitination	GAWAGHSRAQEDKVLGGHECQPHSQ	0.69	Medium		K77	Ubiquitination	PPAAGHSRAQEDKVLGGHECQPHSQ	0.79	High
V33	Amidation	AWAGHSRAQEDKVLGGHECQPHSQP	0.17	Not modified		V78	Amidation	PAAGHSRAQEDKVLGGHECQPHSQP	0.03	Not modified
V33	Proteolytic_cleavage	AWAGHSRAQEDKVLGGHECQPHSQP	0.49	Not modified		V78	Proteolytic_cleavage	PAAGHSRAQEDKVLGGHECQPHSQP	0.58	Low	*
L34	Amidation	WAGHSRAQEDKVLGGHECQPHSQPW	0.00	Not modified		L79	Amidation	AAGHSRAQEDKVLGGHECQPHSQPW	0.03	Not modified
L34	Proteolytic_cleavage	WAGHSRAQEDKVLGGHECQPHSQPW	0.70	Medium		L79	Proteolytic_cleavage	AAGHSRAQEDKVLGGHECQPHSQPW	0.77	Medium
G35	Amidation	AGHSRAQEDKVLGGHECQPHSQPWQ	0.23	Not modified		G80	Amidation	AGHSRAQEDKVLGGHECQPHSQPWQ	0.00	Not modified
G35	Proteolytic_cleavage	AGHSRAQEDKVLGGHECQPHSQPWQ	0.69	Medium		G80	Proteolytic_cleavage	AGHSRAQEDKVLGGHECQPHSQPWQ	0.77	Medium
G36	Amidation	GHSRAQEDKVLGGHECQPHSQPWQA	0.53	Medium		G81	Amidation	GHSRAQEDKVLGGHECQPHSQPWQA	0.00	Not modified	*
G36	Proteolytic_cleavage	GHSRAQEDKVLGGHECQPHSQPWQA	0.51	Low		G81	Proteolytic_cleavage	GHSRAQEDKVLGGHECQPHSQPWQA	0.62	Low
H37	Amidation	HSRAQEDKVLGGHECQPHSQPWQAA	0.00	Not modified		H82	Amidation	HSRAQEDKVLGGHECQPHSQPWQAA	0.81	Medium	*
H37	Proteolytic_cleavage	HSRAQEDKVLGGHECQPHSQPWQAA	0.50	Low		H82	Proteolytic_cleavage	HSRAQEDKVLGGHECQPHSQPWQAA	0.60	Low
E38	ADP-ribosylation	SRAQEDKVLGGHECQPHSQPWQAAL	0.33	Not modified		E83	ADP-ribosylation	SRAQEDKVLGGHECQPHSQPWQAAL	0.43	Not modified
E38	Amidation	SRAQEDKVLGGHECQPHSQPWQAAL	0.05	Not modified		E83	Amidation	SRAQEDKVLGGHECQPHSQPWQAAL	0.27	Not modified
E38	Carboxylation	SRAQEDKVLGGHECQPHSQPWQAAL	0.03	Not modified		E83	Carboxylation	SRAQEDKVLGGHECQPHSQPWQAAL	0.09	Not modified
E38	Proteolytic_cleavage	SRAQEDKVLGGHECQPHSQPWQAAL	0.54	Low		E83	Proteolytic_cleavage	SRAQEDKVLGGHECQPHSQPWQAAL	0.63	Low
C39	Amidation	RAQEDKVLGGHECQPHSQPWQAALF	0.03	Not modified		C84	Amidation	RAQEDKVLGGHECQPHSQPWQAALF	0.00	Not modified
C39	Disulfide_linkage	RAQEDKVLGGHECQPHSQPWQAALF	0.40	Not modified		C84	Disulfide_linkage	RAQEDKVLGGHECQPHSQPWQAALF	0.35	Not modified
C39	Palmitoylation	RAQEDKVLGGHECQPHSQPWQAALF	0.30	Not modified		C84	Palmitoylation	RAQEDKVLGGHECQPHSQPWQAALF	0.43	Not modified
C39	Proteolytic_cleavage	RAQEDKVLGGHECQPHSQPWQAALF	0.09	Not modified		C84	Proteolytic_cleavage	RAQEDKVLGGHECQPHSQPWQAALF	0.13	Not modified
Q40	Amidation	AQEDKVLGGHECQPHSQPWQAALFQ	0.00	Not modified		Q85	Amidation	AQEDKVLGGHECQPHSQPWQAALFQ	0.03	Not modified
Q40	Proteolytic_cleavage	AQEDKVLGGHECQPHSQPWQAALFQ	0.10	Not modified		Q85	Proteolytic_cleavage	AQEDKVLGGHECQPHSQPWQAALFQ	0.13	Not modified
Q40	Pyrrolidone_carboxylic_acid	AQEDKVLGGHECQPHSQPWQAALFQ	0.43	Not modified		Q85	Pyrrolidone_carboxylic_acid	AQEDKVLGGHECQPHSQPWQAALFQ	0.43	Not modified
P41	Amidation	QEDKVLGGHECQPHSQPWQAALFQG	0.00	Not modified		P86	Amidation	QEDKVLGGHECQPHSQPWQAALFQG	0.10	Not modified
P41	Hydroxylation	QEDKVLGGHECQPHSQPWQAALFQG	0.30	Not modified		P86	Hydroxylation	QEDKVLGGHECQPHSQPWQAALFQG	0.30	Not modified
P41	Proteolytic_cleavage	QEDKVLGGHECQPHSQPWQAALFQG	0.19	Not modified		P86	Proteolytic_cleavage	QEDKVLGGHECQPHSQPWQAALFQG	0.24	Not modified
H42	Amidation	EDKVLGGHECQPHSQPWQAALFQGQ	0.00	Not modified		H87	Amidation	EDKVLGGHECQPHSQPWQAALFQGQ	0.15	Not modified
H42	Proteolytic_cleavage	EDKVLGGHECQPHSQPWQAALFQGQ	0.44	Not modified		H87	Proteolytic_cleavage	EDKVLGGHECQPHSQPWQAALFQGQ	0.51	Low	*
S43	Amidation	DKVLGGHECQPHSQPWQAALFQGQQ	0.00	Not modified		S88	Amidation	DKVLGGHECQPHSQPWQAALFQGQQ	0.00	Not modified
S43	O-linked_glycosylation	DKVLGGHECQPHSQPWQAALFQGQQ	0.22	Not modified		S88	O-linked_glycosylation	DKVLGGHECQPHSQPWQAALFQGQQ	0.22	Not modified
S43	Phosphorylation	DKVLGGHECQPHSQPWQAALFQGQQ	0.12	Not modified		S88	Phosphorylation	DKVLGGHECQPHSQPWQAALFQGQQ	0.15	Not modified
S43	Proteolytic_cleavage	DKVLGGHECQPHSQPWQAALFQGQQ	0.06	Not modified		S88	Proteolytic_cleavage	DKVLGGHECQPHSQPWQAALFQGQQ	0.08	Not modified
Q44	Amidation	KVLGGHECQPHSQPWQAALFQGQQL	0.00	Not modified		Q89	Amidation	KVLGGHECQPHSQPWQAALFQGQQL	0.00	Not modified
Q44	Proteolytic_cleavage	KVLGGHECQPHSQPWQAALFQGQQL	0.09	Not modified		Q89	Proteolytic_cleavage	KVLGGHECQPHSQPWQAALFQGQQL	0.11	Not modified
Q44	Pyrrolidone_carboxylic_acid	KVLGGHECQPHSQPWQAALFQGQQL	0.13	Not modified		Q89	Pyrrolidone_carboxylic_acid	KVLGGHECQPHSQPWQAALFQGQQL	0.13	Not modified
P45	Amidation	VLGGHECQPHSQPWQAALFQGQQLL	0.13	Not modified		P90	Amidation	VLGGHECQPHSQPWQAALFQGQQLL	0.03	Not modified
P45	Hydroxylation	VLGGHECQPHSQPWQAALFQGQQLL	0.17	Not modified		P90	Hydroxylation	VLGGHECQPHSQPWQAALFQGQQLL	0.17	Not modified
P45	Proteolytic_cleavage	VLGGHECQPHSQPWQAALFQGQQLL	0.12	Not modified		P90	Proteolytic_cleavage	VLGGHECQPHSQPWQAALFQGQQLL	0.16	Not modified
W46	Amidation	LGGHECQPHSQPWQAALFQGQQLLC	0.10	Not modified		W91	Amidation	LGGHECQPHSQPWQAALFQGQQLLC	0.00	Not modified
W46	C-linked_glycosylation	LGGHECQPHSQPWQAALFQGQQLLC	0.03	Not modified		W91	C-linked_glycosylation	LGGHECQPHSQPWQAALFQGQQLLC	0.03	Not modified
W46	Proteolytic_cleavage	LGGHECQPHSQPWQAALFQGQQLLC	0.15	Not modified		W91	Proteolytic_cleavage	LGGHECQPHSQPWQAALFQGQQLLC	0.19	Not modified
Q47	Amidation	GGHECQPHSQPWQAALFQGQQLLCG	0.10	Not modified		Q92	Amidation	GGHECQPHSQPWQAALFQGQQLLCG	0.00	Not modified
Q47	Proteolytic_cleavage	GGHECQPHSQPWQAALFQGQQLLCG	0.30	Not modified		Q92	Proteolytic_cleavage	GGHECQPHSQPWQAALFQGQQLLCG	0.36	Not modified
Q47	Pyrrolidone_carboxylic_acid	GGHECQPHSQPWQAALFQGQQLLCG	0.07	Not modified		Q92	Pyrrolidone_carboxylic_acid	GGHECQPHSQPWQAALFQGQQLLCG	0.07	Not modified
A48	Amidation	GHECQPHSQPWQAALFQGQQLLCGG	0.47	Not modified		A93	Amidation	GHECQPHSQPWQAALFQGQQLLCGG	0.07	Not modified
A48	Proteolytic_cleavage	GHECQPHSQPWQAALFQGQQLLCGG	0.29	Not modified		A93	Proteolytic_cleavage	GHECQPHSQPWQAALFQGQQLLCGG	0.35	Not modified
A49	Amidation	HECQPHSQPWQAALFQGQQLLCGGV	0.03	Not modified		A94	Amidation	HECQPHSQPWQAALFQGQQLLCGGV	0.00	Not modified
A49	Proteolytic_cleavage	HECQPHSQPWQAALFQGQQLLCGGV	0.27	Not modified		A94	Proteolytic_cleavage	HECQPHSQPWQAALFQGQQLLCGGV	0.33	Not modified
L50	Amidation	ECQPHSQPWQAALFQGQQLLCGGVL	0.00	Not modified		L95	Amidation	ECQPHSQPWQAALFQGQQLLCGGVL	0.00	Not modified
L50	Proteolytic_cleavage	ECQPHSQPWQAALFQGQQLLCGGVL	0.42	Not modified		L95	Proteolytic_cleavage	ECQPHSQPWQAALFQGQQLLCGGVL	0.48	Not modified
F51	Amidation	CQPHSQPWQAALFQGQQLLCGGVLV	0.00	Not modified		F96	Amidation	CQPHSQPWQAALFQGQQLLCGGVLV	0.24	Not modified
F51	Proteolytic_cleavage	CQPHSQPWQAALFQGQQLLCGGVLV	0.18	Not modified		F96	Proteolytic_cleavage	CQPHSQPWQAALFQGQQLLCGGVLV	0.21	Not modified
Q52	Amidation	QPHSQPWQAALFQGQQLLCGGVLVG	0.00	Not modified		Q97	Amidation	QPHSQPWQAALFQGQQLLCGGVLVG	0.00	Not modified
Q52	Proteolytic_cleavage	QPHSQPWQAALFQGQQLLCGGVLVG	0.40	Not modified		Q97	Proteolytic_cleavage	QPHSQPWQAALFQGQQLLCGGVLVG	0.43	Not modified
Q52	Pyrrolidone_carboxylic_acid	QPHSQPWQAALFQGQQLLCGGVLVG	0.03	Not modified		Q97	Pyrrolidone_carboxylic_acid	QPHSQPWQAALFQGQQLLCGGVLVG	0.03	Not modified
G53	Amidation	PHSQPWQAALFQGQQLLCGGVLVGG	0.17	Not modified		G98	Amidation	PHSQPWQAALFQGQQLLCGGVLVGG	0.00	Not modified
G53	Proteolytic_cleavage	PHSQPWQAALFQGQQLLCGGVLVGG	0.07	Not modified		G98	Proteolytic_cleavage	PHSQPWQAALFQGQQLLCGGVLVGG	0.07	Not modified
Q54	Amidation	HSQPWQAALFQGQQLLCGGVLVGGN	0.00	Not modified		Q99	Amidation	HSQPWQAALFQGQQLLCGGVLVGGN	0.00	Not modified
Q54	Proteolytic_cleavage	HSQPWQAALFQGQQLLCGGVLVGGN	0.17	Not modified		Q99	Proteolytic_cleavage	HSQPWQAALFQGQQLLCGGVLVGGN	0.17	Not modified
Q54	Pyrrolidone_carboxylic_acid	HSQPWQAALFQGQQLLCGGVLVGGN	0.27	Not modified		Q99	Pyrrolidone_carboxylic_acid	HSQPWQAALFQGQQLLCGGVLVGGN	0.30	Not modified
Q55	Amidation	SQPWQAALFQGQQLLCGGVLVGGNW	0.03	Not modified		Q100	Amidation	SQPWQAALFQGQQLLCGGVLVGGNW	0.00	Not modified
Q55	Proteolytic_cleavage	SQPWQAALFQGQQLLCGGVLVGGNW	0.28	Not modified		Q100	Proteolytic_cleavage	SQPWQAALFQGQQLLCGGVLVGGNW	0.27	Not modified
Q55	Pyrrolidone_carboxylic_acid	SQPWQAALFQGQQLLCGGVLVGGNW	0.07	Not modified		Q100	Pyrrolidone_carboxylic_acid	SQPWQAALFQGQQLLCGGVLVGGNW	0.00	Not modified
L56	Amidation	QPWQAALFQGQQLLCGGVLVGGNWV	0.13	Not modified		L101	Amidation	QPWQAALFQGQQLLCGGVLVGGNWV	0.03	Not modified
L56	Proteolytic_cleavage	QPWQAALFQGQQLLCGGVLVGGNWV	0.18	Not modified		L101	Proteolytic_cleavage	QPWQAALFQGQQLLCGGVLVGGNWV	0.16	Not modified
L57	Amidation	PWQAALFQGQQLLCGGVLVGGNWVL	0.03	Not modified		L102	Amidation	PWQAALFQGQQLLCGGVLVGGNWVL	0.03	Not modified
L57	Proteolytic_cleavage	PWQAALFQGQQLLCGGVLVGGNWVL	0.15	Not modified		L102	Proteolytic_cleavage	PWQAALFQGQQLLCGGVLVGGNWVL	0.13	Not modified
C58	Amidation	WQAALFQGQQLLCGGVLVGGNWVLT	0.60	Medium		C103	Amidation	WQAALFQGQQLLCGGVLVGGNWVLT	0.23	Not modified	*
C58	Disulfide_linkage	WQAALFQGQQLLCGGVLVGGNWVLT	0.36	Not modified		C103	Disulfide_linkage	WQAALFQGQQLLCGGVLVGGNWVLT	0.36	Not modified
C58	Palmitoylation	WQAALFQGQQLLCGGVLVGGNWVLT	0.28	Not modified		C103	Palmitoylation	WQAALFQGQQLLCGGVLVGGNWVLT	0.34	Not modified
C58	Proteolytic_cleavage	WQAALFQGQQLLCGGVLVGGNWVLT	0.29	Not modified		C103	Proteolytic_cleavage	WQAALFQGQQLLCGGVLVGGNWVLT	0.25	Not modified
G59	Amidation	QAALFQGQQLLCGGVLVGGNWVLTA	0.00	Not modified		G104	Amidation	QAALFQGQQLLCGGVLVGGNWVLTA	0.00	Not modified
G59	Proteolytic_cleavage	QAALFQGQQLLCGGVLVGGNWVLTA	0.17	Not modified		G104	Proteolytic_cleavage	QAALFQGQQLLCGGVLVGGNWVLTA	0.14	Not modified
G60	Amidation	AALFQGQQLLCGGVLVGGNWVLTAA	0.00	Not modified		G105	Amidation	AALFQGQQLLCGGVLVGGNWVLTAA	0.00	Not modified
G60	Proteolytic_cleavage	AALFQGQQLLCGGVLVGGNWVLTAA	0.26	Not modified		G105	Proteolytic_cleavage	AALFQGQQLLCGGVLVGGNWVLTAA	0.22	Not modified
V61	Amidation	ALFQGQQLLCGGVLVGGNWVLTAAH	0.00	Not modified		V106	Amidation	ALFQGQQLLCGGVLVGGNWVLTAAH	0.00	Not modified
V61	Proteolytic_cleavage	ALFQGQQLLCGGVLVGGNWVLTAAH	0.30	Not modified		V106	Proteolytic_cleavage	ALFQGQQLLCGGVLVGGNWVLTAAH	0.27	Not modified
L62	Amidation	LFQGQQLLCGGVLVGGNWVLTAAHC	0.00	Not modified		L107	Amidation	LFQGQQLLCGGVLVGGNWVLTAAHC	0.00	Not modified
L62	Proteolytic_cleavage	LFQGQQLLCGGVLVGGNWVLTAAHC	0.32	Not modified		L107	Proteolytic_cleavage	LFQGQQLLCGGVLVGGNWVLTAAHC	0.30	Not modified
V63	Amidation	FQGQQLLCGGVLVGGNWVLTAAHCK	0.10	Not modified		V108	Amidation	FQGQQLLCGGVLVGGNWVLTAAHCK	0.74	Medium	*
V63	Proteolytic_cleavage	FQGQQLLCGGVLVGGNWVLTAAHCK	0.31	Not modified		V108	Proteolytic_cleavage	FQGQQLLCGGVLVGGNWVLTAAHCK	0.29	Not modified
G64	Amidation	QGQQLLCGGVLVGGNWVLTAAHCKK	0.03	Not modified		G109	Amidation	QGQQLLCGGVLVGGNWVLTAAHCKK	0.15	Not modified
G64	Proteolytic_cleavage	QGQQLLCGGVLVGGNWVLTAAHCKK	0.30	Not modified		G109	Proteolytic_cleavage	QGQQLLCGGVLVGGNWVLTAAHCKK	0.28	Not modified
G65	Amidation	GQQLLCGGVLVGGNWVLTAAHCKKP	0.06	Not modified		G110	Amidation	GQQLLCGGVLVGGNWVLTAAHCKKP	0.40	Not modified
G65	Proteolytic_cleavage	GQQLLCGGVLVGGNWVLTAAHCKKP	0.32	Not modified		G110	Proteolytic_cleavage	GQQLLCGGVLVGGNWVLTAAHCKKP	0.32	Not modified
N66	Amidation	QQLLCGGVLVGGNWVLTAAHCKKPK	0.00	Not modified		N111	Amidation	QQLLCGGVLVGGNWVLTAAHCKKPK	0.00	Not modified
N66	GPI_anchor_amidation	QQLLCGGVLVGGNWVLTAAHCKKPK	0.00	Not modified		N111	GPI_anchor_amidation	QQLLCGGVLVGGNWVLTAAHCKKPK	0.00	Not modified
N66	N-linked_glycosylation	QQLLCGGVLVGGNWVLTAAHCKKPK	0.38	Not modified		N111	N-linked_glycosylation	QQLLCGGVLVGGNWVLTAAHCKKPK	0.38	Not modified
N66	Proteolytic_cleavage	QQLLCGGVLVGGNWVLTAAHCKKPK	0.57	Low		N111	Proteolytic_cleavage	QQLLCGGVLVGGNWVLTAAHCKKPK	0.56	Low
W67	Amidation	QLLCGGVLVGGNWVLTAAHCKKPKY	0.33	Not modified		W112	Amidation	QLLCGGVLVGGNWVLTAAHCKKPKY	0.10	Not modified
W67	C-linked_glycosylation	QLLCGGVLVGGNWVLTAAHCKKPKY	0.00	Not modified		W112	C-linked_glycosylation	QLLCGGVLVGGNWVLTAAHCKKPKY	0.00	Not modified
W67	Proteolytic_cleavage	QLLCGGVLVGGNWVLTAAHCKKPKY	0.48	Not modified		W112	Proteolytic_cleavage	QLLCGGVLVGGNWVLTAAHCKKPKY	0.48	Not modified
V68	Amidation	LLCGGVLVGGNWVLTAAHCKKPKYT	0.00	Not modified		V113	Amidation	LLCGGVLVGGNWVLTAAHCKKPKYT	0.17	Not modified
V68	Proteolytic_cleavage	LLCGGVLVGGNWVLTAAHCKKPKYT	0.25	Not modified		V113	Proteolytic_cleavage	LLCGGVLVGGNWVLTAAHCKKPKYT	0.25	Not modified
L69	Amidation	LCGGVLVGGNWVLTAAHCKKPKYTV	0.26	Not modified		L114	Amidation	LCGGVLVGGNWVLTAAHCKKPKYTV	0.00	Not modified
L69	Proteolytic_cleavage	LCGGVLVGGNWVLTAAHCKKPKYTV	0.47	Not modified		L114	Proteolytic_cleavage	LCGGVLVGGNWVLTAAHCKKPKYTV	0.47	Not modified
T70	Amidation	CGGVLVGGNWVLTAAHCKKPKYTVR	0.30	Not modified		T115	Amidation	CGGVLVGGNWVLTAAHCKKPKYTVR	0.34	Not modified
T70	O-linked_glycosylation	CGGVLVGGNWVLTAAHCKKPKYTVR	0.21	Not modified		T115	O-linked_glycosylation	CGGVLVGGNWVLTAAHCKKPKYTVR	0.21	Not modified
T70	Phosphorylation	CGGVLVGGNWVLTAAHCKKPKYTVR	0.17	Not modified		T115	Phosphorylation	CGGVLVGGNWVLTAAHCKKPKYTVR	0.17	Not modified
T70	Proteolytic_cleavage	CGGVLVGGNWVLTAAHCKKPKYTVR	0.54	Low		T115	Proteolytic_cleavage	CGGVLVGGNWVLTAAHCKKPKYTVR	0.54	Low
A71	Amidation	GGVLVGGNWVLTAAHCKKPKYTVRL	0.03	Not modified		A116	Amidation	GGVLVGGNWVLTAAHCKKPKYTVRL	0.00	Not modified
A71	Proteolytic_cleavage	GGVLVGGNWVLTAAHCKKPKYTVRL	0.37	Not modified		A116	Proteolytic_cleavage	GGVLVGGNWVLTAAHCKKPKYTVRL	0.37	Not modified
A72	Amidation	GVLVGGNWVLTAAHCKKPKYTVRLG	0.00	Not modified		A117	Amidation	GVLVGGNWVLTAAHCKKPKYTVRLG	0.03	Not modified
A72	Proteolytic_cleavage	GVLVGGNWVLTAAHCKKPKYTVRLG	0.24	Not modified		A117	Proteolytic_cleavage	GVLVGGNWVLTAAHCKKPKYTVRLG	0.24	Not modified
H73	Amidation	VLVGGNWVLTAAHCKKPKYTVRLGD	0.00	Not modified		H118	Amidation	VLVGGNWVLTAAHCKKPKYTVRLGD	0.03	Not modified
H73	Proteolytic_cleavage	VLVGGNWVLTAAHCKKPKYTVRLGD	0.47	Not modified		H118	Proteolytic_cleavage	VLVGGNWVLTAAHCKKPKYTVRLGD	0.47	Not modified
C74	Amidation	LVGGNWVLTAAHCKKPKYTVRLGDH	0.45	Not modified		C119	Amidation	LVGGNWVLTAAHCKKPKYTVRLGDH	0.07	Not modified
C74	Disulfide_linkage	LVGGNWVLTAAHCKKPKYTVRLGDH	0.72	Medium		C119	Disulfide_linkage	LVGGNWVLTAAHCKKPKYTVRLGDH	0.72	Medium
C74	Palmitoylation	LVGGNWVLTAAHCKKPKYTVRLGDH	0.28	Not modified		C119	Palmitoylation	LVGGNWVLTAAHCKKPKYTVRLGDH	0.28	Not modified
C74	Proteolytic_cleavage	LVGGNWVLTAAHCKKPKYTVRLGDH	0.18	Not modified		C119	Proteolytic_cleavage	LVGGNWVLTAAHCKKPKYTVRLGDH	0.18	Not modified
K75	Acetylation	VGGNWVLTAAHCKKPKYTVRLGDHS	0.48	Not modified		K120	Acetylation	VGGNWVLTAAHCKKPKYTVRLGDHS	0.48	Not modified
K75	Amidation	VGGNWVLTAAHCKKPKYTVRLGDHS	0.00	Not modified		K120	Amidation	VGGNWVLTAAHCKKPKYTVRLGDHS	0.03	Not modified
K75	Hydroxylation	VGGNWVLTAAHCKKPKYTVRLGDHS	0.40	Not modified		K120	Hydroxylation	VGGNWVLTAAHCKKPKYTVRLGDHS	0.40	Not modified
K75	Methylation	VGGNWVLTAAHCKKPKYTVRLGDHS	0.32	Not modified		K120	Methylation	VGGNWVLTAAHCKKPKYTVRLGDHS	0.32	Not modified
K75	Proteolytic_cleavage	VGGNWVLTAAHCKKPKYTVRLGDHS	0.15	Not modified		K120	Proteolytic_cleavage	VGGNWVLTAAHCKKPKYTVRLGDHS	0.15	Not modified
K75	PUPylation	VGGNWVLTAAHCKKPKYTVRLGDHS	0.00	Not modified		K120	PUPylation	VGGNWVLTAAHCKKPKYTVRLGDHS	0.00	Not modified
K75	SUMOylation	VGGNWVLTAAHCKKPKYTVRLGDHS	0.50	Low		K120	SUMOylation	VGGNWVLTAAHCKKPKYTVRLGDHS	0.50	Low
K75	Ubiquitination	VGGNWVLTAAHCKKPKYTVRLGDHS	0.34	Not modified		K120	Ubiquitination	VGGNWVLTAAHCKKPKYTVRLGDHS	0.34	Not modified
K76	Acetylation	GGNWVLTAAHCKKPKYTVRLGDHSL	0.40	Not modified		K121	Acetylation	GGNWVLTAAHCKKPKYTVRLGDHSL	0.40	Not modified
K76	Amidation	GGNWVLTAAHCKKPKYTVRLGDHSL	0.00	Not modified		K121	Amidation	GGNWVLTAAHCKKPKYTVRLGDHSL	0.18	Not modified
K76	Hydroxylation	GGNWVLTAAHCKKPKYTVRLGDHSL	0.41	Not modified		K121	Hydroxylation	GGNWVLTAAHCKKPKYTVRLGDHSL	0.41	Not modified
K76	Methylation	GGNWVLTAAHCKKPKYTVRLGDHSL	0.27	Not modified		K121	Methylation	GGNWVLTAAHCKKPKYTVRLGDHSL	0.27	Not modified
K76	Proteolytic_cleavage	GGNWVLTAAHCKKPKYTVRLGDHSL	0.09	Not modified		K121	Proteolytic_cleavage	GGNWVLTAAHCKKPKYTVRLGDHSL	0.09	Not modified
K76	PUPylation	GGNWVLTAAHCKKPKYTVRLGDHSL	0.07	Not modified		K121	PUPylation	GGNWVLTAAHCKKPKYTVRLGDHSL	0.07	Not modified
K76	SUMOylation	GGNWVLTAAHCKKPKYTVRLGDHSL	0.23	Not modified		K121	SUMOylation	GGNWVLTAAHCKKPKYTVRLGDHSL	0.23	Not modified
K76	Ubiquitination	GGNWVLTAAHCKKPKYTVRLGDHSL	0.40	Not modified		K121	Ubiquitination	GGNWVLTAAHCKKPKYTVRLGDHSL	0.40	Not modified
P77	Amidation	GNWVLTAAHCKKPKYTVRLGDHSLQ	0.03	Not modified		P122	Amidation	GNWVLTAAHCKKPKYTVRLGDHSLQ	0.00	Not modified
P77	Hydroxylation	GNWVLTAAHCKKPKYTVRLGDHSLQ	0.63	Medium		P122	Hydroxylation	GNWVLTAAHCKKPKYTVRLGDHSLQ	0.63	Medium
P77	Proteolytic_cleavage	GNWVLTAAHCKKPKYTVRLGDHSLQ	0.11	Not modified		P122	Proteolytic_cleavage	GNWVLTAAHCKKPKYTVRLGDHSLQ	0.11	Not modified
K78	Acetylation	NWVLTAAHCKKPKYTVRLGDHSLQN	0.48	Not modified		K123	Acetylation	NWVLTAAHCKKPKYTVRLGDHSLQN	0.48	Not modified
K78	Amidation	NWVLTAAHCKKPKYTVRLGDHSLQN	0.00	Not modified		K123	Amidation	NWVLTAAHCKKPKYTVRLGDHSLQN	0.00	Not modified
K78	Hydroxylation	NWVLTAAHCKKPKYTVRLGDHSLQN	0.49	Not modified		K123	Hydroxylation	NWVLTAAHCKKPKYTVRLGDHSLQN	0.49	Not modified
K78	Methylation	NWVLTAAHCKKPKYTVRLGDHSLQN	0.39	Not modified		K123	Methylation	NWVLTAAHCKKPKYTVRLGDHSLQN	0.39	Not modified
K78	Proteolytic_cleavage	NWVLTAAHCKKPKYTVRLGDHSLQN	0.49	Not modified		K123	Proteolytic_cleavage	NWVLTAAHCKKPKYTVRLGDHSLQN	0.49	Not modified
K78	PUPylation	NWVLTAAHCKKPKYTVRLGDHSLQN	0.03	Not modified		K123	PUPylation	NWVLTAAHCKKPKYTVRLGDHSLQN	0.03	Not modified
K78	SUMOylation	NWVLTAAHCKKPKYTVRLGDHSLQN	0.29	Not modified		K123	SUMOylation	NWVLTAAHCKKPKYTVRLGDHSLQN	0.29	Not modified
K78	Ubiquitination	NWVLTAAHCKKPKYTVRLGDHSLQN	0.44	Not modified		K123	Ubiquitination	NWVLTAAHCKKPKYTVRLGDHSLQN	0.44	Not modified
Y79	Amidation	WVLTAAHCKKPKYTVRLGDHSLQNK	0.85	Medium		Y124	Amidation	WVLTAAHCKKPKYTVRLGDHSLQNK	0.85	Medium
Y79	Hydroxylation	WVLTAAHCKKPKYTVRLGDHSLQNK	0.03	Not modified		Y124	Hydroxylation	WVLTAAHCKKPKYTVRLGDHSLQNK	0.03	Not modified
Y79	Phosphorylation	WVLTAAHCKKPKYTVRLGDHSLQNK	0.39	Not modified		Y124	Phosphorylation	WVLTAAHCKKPKYTVRLGDHSLQNK	0.39	Not modified
Y79	Proteolytic_cleavage	WVLTAAHCKKPKYTVRLGDHSLQNK	0.69	Medium		Y124	Proteolytic_cleavage	WVLTAAHCKKPKYTVRLGDHSLQNK	0.69	Medium
Y79	Sulfation	WVLTAAHCKKPKYTVRLGDHSLQNK	0.00	Not modified		Y124	Sulfation	WVLTAAHCKKPKYTVRLGDHSLQNK	0.00	Not modified
T80	Amidation	VLTAAHCKKPKYTVRLGDHSLQNKD	0.14	Not modified		T125	Amidation	VLTAAHCKKPKYTVRLGDHSLQNKD	0.03	Not modified
T80	O-linked_glycosylation	VLTAAHCKKPKYTVRLGDHSLQNKD	0.43	Not modified		T125	O-linked_glycosylation	VLTAAHCKKPKYTVRLGDHSLQNKD	0.43	Not modified
T80	Phosphorylation	VLTAAHCKKPKYTVRLGDHSLQNKD	0.24	Not modified		T125	Phosphorylation	VLTAAHCKKPKYTVRLGDHSLQNKD	0.24	Not modified
T80	Proteolytic_cleavage	VLTAAHCKKPKYTVRLGDHSLQNKD	0.49	Not modified		T125	Proteolytic_cleavage	VLTAAHCKKPKYTVRLGDHSLQNKD	0.49	Not modified
V81	Amidation	LTAAHCKKPKYTVRLGDHSLQNKDG	0.00	Not modified		V126	Amidation	LTAAHCKKPKYTVRLGDHSLQNKDG	0.00	Not modified
V81	Proteolytic_cleavage	LTAAHCKKPKYTVRLGDHSLQNKDG	0.46	Not modified		V126	Proteolytic_cleavage	LTAAHCKKPKYTVRLGDHSLQNKDG	0.46	Not modified
R82	ADP-ribosylation	TAAHCKKPKYTVRLGDHSLQNKDGP	0.17	Not modified		R127	ADP-ribosylation	TAAHCKKPKYTVRLGDHSLQNKDGP	0.17	Not modified
R82	Amidation	TAAHCKKPKYTVRLGDHSLQNKDGP	0.56	Medium		R127	Amidation	TAAHCKKPKYTVRLGDHSLQNKDGP	0.00	Not modified	*
R82	Methylation	TAAHCKKPKYTVRLGDHSLQNKDGP	0.04	Not modified		R127	Methylation	TAAHCKKPKYTVRLGDHSLQNKDGP	0.04	Not modified
R82	Proteolytic_cleavage	TAAHCKKPKYTVRLGDHSLQNKDGP	0.84	Medium		R127	Proteolytic_cleavage	TAAHCKKPKYTVRLGDHSLQNKDGP	0.84	Medium
L83	Amidation	AAHCKKPKYTVRLGDHSLQNKDGPE	0.00	Not modified		L128	Amidation	AAHCKKPKYTVRLGDHSLQNKDGPE	0.00	Not modified
L83	Proteolytic_cleavage	AAHCKKPKYTVRLGDHSLQNKDGPE	0.39	Not modified		L128	Proteolytic_cleavage	AAHCKKPKYTVRLGDHSLQNKDGPE	0.39	Not modified
G84	Amidation	AHCKKPKYTVRLGDHSLQNKDGPEQ	0.03	Not modified		G129	Amidation	AHCKKPKYTVRLGDHSLQNKDGPEQ	0.10	Not modified
G84	Proteolytic_cleavage	AHCKKPKYTVRLGDHSLQNKDGPEQ	0.80	Medium		G129	Proteolytic_cleavage	AHCKKPKYTVRLGDHSLQNKDGPEQ	0.80	Medium
D85	Amidation	HCKKPKYTVRLGDHSLQNKDGPEQE	0.00	Not modified		D130	Amidation	HCKKPKYTVRLGDHSLQNKDGPEQE	0.00	Not modified
D85	Proteolytic_cleavage	HCKKPKYTVRLGDHSLQNKDGPEQE	0.71	Medium		D130	Proteolytic_cleavage	HCKKPKYTVRLGDHSLQNKDGPEQE	0.71	Medium
H86	Amidation	CKKPKYTVRLGDHSLQNKDGPEQEI	0.03	Not modified		H131	Amidation	CKKPKYTVRLGDHSLQNKDGPEQEI	0.11	Not modified
H86	Proteolytic_cleavage	CKKPKYTVRLGDHSLQNKDGPEQEI	0.80	Medium		H131	Proteolytic_cleavage	CKKPKYTVRLGDHSLQNKDGPEQEI	0.80	Medium
S87	Amidation	KKPKYTVRLGDHSLQNKDGPEQEIP	0.07	Not modified		S132	Amidation	KKPKYTVRLGDHSLQNKDGPEQEIP	0.20	Not modified
S87	O-linked_glycosylation	KKPKYTVRLGDHSLQNKDGPEQEIP	0.44	Not modified		S132	O-linked_glycosylation	KKPKYTVRLGDHSLQNKDGPEQEIP	0.44	Not modified
S87	Phosphorylation	KKPKYTVRLGDHSLQNKDGPEQEIP	0.40	Not modified		S132	Phosphorylation	KKPKYTVRLGDHSLQNKDGPEQEIP	0.40	Not modified
S87	Proteolytic_cleavage	KKPKYTVRLGDHSLQNKDGPEQEIP	0.47	Not modified		S132	Proteolytic_cleavage	KKPKYTVRLGDHSLQNKDGPEQEIP	0.47	Not modified
L88	Amidation	KPKYTVRLGDHSLQNKDGPEQEIPV	0.23	Not modified		L133	Amidation	KPKYTVRLGDHSLQNKDGPEQEIPV	0.00	Not modified
L88	Proteolytic_cleavage	KPKYTVRLGDHSLQNKDGPEQEIPV	0.21	Not modified		L133	Proteolytic_cleavage	KPKYTVRLGDHSLQNKDGPEQEIPV	0.21	Not modified
Q89	Amidation	PKYTVRLGDHSLQNKDGPEQEIPVV	0.00	Not modified		Q134	Amidation	PKYTVRLGDHSLQNKDGPEQEIPVV	0.06	Not modified
Q89	Proteolytic_cleavage	PKYTVRLGDHSLQNKDGPEQEIPVV	0.51	Low		Q134	Proteolytic_cleavage	PKYTVRLGDHSLQNKDGPEQEIPVV	0.51	Low
Q89	Pyrrolidone_carboxylic_acid	PKYTVRLGDHSLQNKDGPEQEIPVV	0.10	Not modified		Q134	Pyrrolidone_carboxylic_acid	PKYTVRLGDHSLQNKDGPEQEIPVV	0.10	Not modified
N90	Amidation	KYTVRLGDHSLQNKDGPEQEIPVVQ	0.00	Not modified		N135	Amidation	KYTVRLGDHSLQNKDGPEQEIPVVQ	0.13	Not modified
N90	GPI_anchor_amidation	KYTVRLGDHSLQNKDGPEQEIPVVQ	0.07	Not modified		N135	GPI_anchor_amidation	KYTVRLGDHSLQNKDGPEQEIPVVQ	0.07	Not modified
N90	N-linked_glycosylation	KYTVRLGDHSLQNKDGPEQEIPVVQ	0.08	Not modified		N135	N-linked_glycosylation	KYTVRLGDHSLQNKDGPEQEIPVVQ	0.08	Not modified
N90	Proteolytic_cleavage	KYTVRLGDHSLQNKDGPEQEIPVVQ	0.34	Not modified		N135	Proteolytic_cleavage	KYTVRLGDHSLQNKDGPEQEIPVVQ	0.34	Not modified
K91	Acetylation	YTVRLGDHSLQNKDGPEQEIPVVQS	0.28	Not modified		K136	Acetylation	YTVRLGDHSLQNKDGPEQEIPVVQS	0.28	Not modified
K91	Amidation	YTVRLGDHSLQNKDGPEQEIPVVQS	0.07	Not modified		K136	Amidation	YTVRLGDHSLQNKDGPEQEIPVVQS	0.39	Not modified
K91	Hydroxylation	YTVRLGDHSLQNKDGPEQEIPVVQS	0.07	Not modified		K136	Hydroxylation	YTVRLGDHSLQNKDGPEQEIPVVQS	0.07	Not modified
K91	Methylation	YTVRLGDHSLQNKDGPEQEIPVVQS	0.38	Not modified		K136	Methylation	YTVRLGDHSLQNKDGPEQEIPVVQS	0.38	Not modified
K91	Proteolytic_cleavage	YTVRLGDHSLQNKDGPEQEIPVVQS	0.75	Medium		K136	Proteolytic_cleavage	YTVRLGDHSLQNKDGPEQEIPVVQS	0.75	Medium
K91	PUPylation	YTVRLGDHSLQNKDGPEQEIPVVQS	0.13	Not modified		K136	PUPylation	YTVRLGDHSLQNKDGPEQEIPVVQS	0.13	Not modified
K91	SUMOylation	YTVRLGDHSLQNKDGPEQEIPVVQS	0.26	Not modified		K136	SUMOylation	YTVRLGDHSLQNKDGPEQEIPVVQS	0.26	Not modified
K91	Ubiquitination	YTVRLGDHSLQNKDGPEQEIPVVQS	0.67	Medium		K136	Ubiquitination	YTVRLGDHSLQNKDGPEQEIPVVQS	0.67	Medium
D92	Amidation	TVRLGDHSLQNKDGPEQEIPVVQSI	0.00	Not modified		D137	Amidation	TVRLGDHSLQNKDGPEQEIPVVQSI	0.00	Not modified
D92	Proteolytic_cleavage	TVRLGDHSLQNKDGPEQEIPVVQSI	0.51	Low		D137	Proteolytic_cleavage	TVRLGDHSLQNKDGPEQEIPVVQSI	0.51	Low
G93	Amidation	VRLGDHSLQNKDGPEQEIPVVQSIP	0.00	Not modified		G138	Amidation	VRLGDHSLQNKDGPEQEIPVVQSIP	0.11	Not modified
G93	Proteolytic_cleavage	VRLGDHSLQNKDGPEQEIPVVQSIP	0.06	Not modified		G138	Proteolytic_cleavage	VRLGDHSLQNKDGPEQEIPVVQSIP	0.06	Not modified
P94	Amidation	RLGDHSLQNKDGPEQEIPVVQSIPH	0.00	Not modified		P139	Amidation	RLGDHSLQNKDGPEQEIPVVQSIPH	0.03	Not modified
P94	Hydroxylation	RLGDHSLQNKDGPEQEIPVVQSIPH	0.10	Not modified		P139	Hydroxylation	RLGDHSLQNKDGPEQEIPVVQSIPH	0.10	Not modified
P94	Proteolytic_cleavage	RLGDHSLQNKDGPEQEIPVVQSIPH	0.13	Not modified		P139	Proteolytic_cleavage	RLGDHSLQNKDGPEQEIPVVQSIPH	0.13	Not modified
E95	ADP-ribosylation	LGDHSLQNKDGPEQEIPVVQSIPHP	0.20	Not modified		E140	ADP-ribosylation	LGDHSLQNKDGPEQEIPVVQSIPHP	0.20	Not modified
E95	Amidation	LGDHSLQNKDGPEQEIPVVQSIPHP	0.07	Not modified		E140	Amidation	LGDHSLQNKDGPEQEIPVVQSIPHP	0.54	Medium	*
E95	Carboxylation	LGDHSLQNKDGPEQEIPVVQSIPHP	0.03	Not modified		E140	Carboxylation	LGDHSLQNKDGPEQEIPVVQSIPHP	0.03	Not modified
E95	Proteolytic_cleavage	LGDHSLQNKDGPEQEIPVVQSIPHP	0.37	Not modified		E140	Proteolytic_cleavage	LGDHSLQNKDGPEQEIPVVQSIPHP	0.37	Not modified
Q96	Amidation	GDHSLQNKDGPEQEIPVVQSIPHPC	0.00	Not modified		Q141	Amidation	GDHSLQNKDGPEQEIPVVQSIPHPC	0.00	Not modified
Q96	Proteolytic_cleavage	GDHSLQNKDGPEQEIPVVQSIPHPC	0.41	Not modified		Q141	Proteolytic_cleavage	GDHSLQNKDGPEQEIPVVQSIPHPC	0.41	Not modified
Q96	Pyrrolidone_carboxylic_acid	GDHSLQNKDGPEQEIPVVQSIPHPC	0.47	Not modified		Q141	Pyrrolidone_carboxylic_acid	GDHSLQNKDGPEQEIPVVQSIPHPC	0.47	Not modified
E97	ADP-ribosylation	DHSLQNKDGPEQEIPVVQSIPHPCY	0.04	Not modified		E142	ADP-ribosylation	DHSLQNKDGPEQEIPVVQSIPHPCY	0.04	Not modified
E97	Amidation	DHSLQNKDGPEQEIPVVQSIPHPCY	0.03	Not modified		E142	Amidation	DHSLQNKDGPEQEIPVVQSIPHPCY	0.10	Not modified
E97	Carboxylation	DHSLQNKDGPEQEIPVVQSIPHPCY	0.00	Not modified		E142	Carboxylation	DHSLQNKDGPEQEIPVVQSIPHPCY	0.00	Not modified
E97	Proteolytic_cleavage	DHSLQNKDGPEQEIPVVQSIPHPCY	0.64	Low		E142	Proteolytic_cleavage	DHSLQNKDGPEQEIPVVQSIPHPCY	0.64	Low
I98	Amidation	HSLQNKDGPEQEIPVVQSIPHPCYN	0.07	Not modified		I143	Amidation	HSLQNKDGPEQEIPVVQSIPHPCYN	0.00	Not modified
I98	Proteolytic_cleavage	HSLQNKDGPEQEIPVVQSIPHPCYN	0.15	Not modified		I143	Proteolytic_cleavage	HSLQNKDGPEQEIPVVQSIPHPCYN	0.15	Not modified
P99	Amidation	SLQNKDGPEQEIPVVQSIPHPCYNS	0.00	Not modified		P144	Amidation	SLQNKDGPEQEIPVVQSIPHPCYNS	0.00	Not modified
P99	Hydroxylation	SLQNKDGPEQEIPVVQSIPHPCYNS	0.03	Not modified		P144	Hydroxylation	SLQNKDGPEQEIPVVQSIPHPCYNS	0.03	Not modified
P99	Proteolytic_cleavage	SLQNKDGPEQEIPVVQSIPHPCYNS	0.58	Low		P144	Proteolytic_cleavage	SLQNKDGPEQEIPVVQSIPHPCYNS	0.58	Low
V100	Amidation	LQNKDGPEQEIPVVQSIPHPCYNSS	0.20	Not modified		V145	Amidation	LQNKDGPEQEIPVVQSIPHPCYNSS	0.10	Not modified
V100	Proteolytic_cleavage	LQNKDGPEQEIPVVQSIPHPCYNSS	0.29	Not modified		V145	Proteolytic_cleavage	LQNKDGPEQEIPVVQSIPHPCYNSS	0.29	Not modified
V101	Amidation	QNKDGPEQEIPVVQSIPHPCYNSSD	0.02	Not modified		V146	Amidation	QNKDGPEQEIPVVQSIPHPCYNSSD	0.00	Not modified
V101	Proteolytic_cleavage	QNKDGPEQEIPVVQSIPHPCYNSSD	0.27	Not modified		V146	Proteolytic_cleavage	QNKDGPEQEIPVVQSIPHPCYNSSD	0.27	Not modified
Q102	Amidation	NKDGPEQEIPVVQSIPHPCYNSSDV	0.03	Not modified		Q147	Amidation	NKDGPEQEIPVVQSIPHPCYNSSDV	0.00	Not modified
Q102	Proteolytic_cleavage	NKDGPEQEIPVVQSIPHPCYNSSDV	0.86	Medium		Q147	Proteolytic_cleavage	NKDGPEQEIPVVQSIPHPCYNSSDV	0.86	Medium
Q102	Pyrrolidone_carboxylic_acid	NKDGPEQEIPVVQSIPHPCYNSSDV	0.23	Not modified		Q147	Pyrrolidone_carboxylic_acid	NKDGPEQEIPVVQSIPHPCYNSSDV	0.23	Not modified
S103	Amidation	KDGPEQEIPVVQSIPHPCYNSSDVE	0.00	Not modified		S148	Amidation	KDGPEQEIPVVQSIPHPCYNSSDVE	0.00	Not modified
S103	O-linked_glycosylation	KDGPEQEIPVVQSIPHPCYNSSDVE	0.35	Not modified		S148	O-linked_glycosylation	KDGPEQEIPVVQSIPHPCYNSSDVE	0.35	Not modified
S103	Phosphorylation	KDGPEQEIPVVQSIPHPCYNSSDVE	0.24	Not modified		S148	Phosphorylation	KDGPEQEIPVVQSIPHPCYNSSDVE	0.24	Not modified
S103	Proteolytic_cleavage	KDGPEQEIPVVQSIPHPCYNSSDVE	0.47	Not modified		S148	Proteolytic_cleavage	KDGPEQEIPVVQSIPHPCYNSSDVE	0.47	Not modified
I104	Amidation	DGPEQEIPVVQSIPHPCYNSSDVED	0.07	Not modified		I149	Amidation	DGPEQEIPVVQSIPHPCYNSSDVED	0.03	Not modified
I104	Proteolytic_cleavage	DGPEQEIPVVQSIPHPCYNSSDVED	0.11	Not modified		I149	Proteolytic_cleavage	DGPEQEIPVVQSIPHPCYNSSDVED	0.11	Not modified
P105	Amidation	GPEQEIPVVQSIPHPCYNSSDVEDH	0.00	Not modified		P150	Amidation	GPEQEIPVVQSIPHPCYNSSDVEDH	0.00	Not modified
P105	Hydroxylation	GPEQEIPVVQSIPHPCYNSSDVEDH	0.44	Not modified		P150	Hydroxylation	GPEQEIPVVQSIPHPCYNSSDVEDH	0.44	Not modified
P105	Proteolytic_cleavage	GPEQEIPVVQSIPHPCYNSSDVEDH	0.15	Not modified		P150	Proteolytic_cleavage	GPEQEIPVVQSIPHPCYNSSDVEDH	0.15	Not modified
H106	Amidation	PEQEIPVVQSIPHPCYNSSDVEDHN	0.00	Not modified		H151	Amidation	PEQEIPVVQSIPHPCYNSSDVEDHN	0.25	Not modified
H106	Proteolytic_cleavage	PEQEIPVVQSIPHPCYNSSDVEDHN	0.08	Not modified		H151	Proteolytic_cleavage	PEQEIPVVQSIPHPCYNSSDVEDHN	0.08	Not modified
P107	Amidation	EQEIPVVQSIPHPCYNSSDVEDHNH	0.03	Not modified		P152	Amidation	EQEIPVVQSIPHPCYNSSDVEDHNH	0.00	Not modified
P107	Hydroxylation	EQEIPVVQSIPHPCYNSSDVEDHNH	0.23	Not modified		P152	Hydroxylation	EQEIPVVQSIPHPCYNSSDVEDHNH	0.23	Not modified
P107	Proteolytic_cleavage	EQEIPVVQSIPHPCYNSSDVEDHNH	0.22	Not modified		P152	Proteolytic_cleavage	EQEIPVVQSIPHPCYNSSDVEDHNH	0.22	Not modified
C108	Amidation	QEIPVVQSIPHPCYNSSDVEDHNHD	0.10	Not modified		C153	Amidation	QEIPVVQSIPHPCYNSSDVEDHNHD	0.00	Not modified
C108	Disulfide_linkage	QEIPVVQSIPHPCYNSSDVEDHNHD	0.42	Not modified		C153	Disulfide_linkage	QEIPVVQSIPHPCYNSSDVEDHNHD	0.42	Not modified
C108	Palmitoylation	QEIPVVQSIPHPCYNSSDVEDHNHD	0.07	Not modified		C153	Palmitoylation	QEIPVVQSIPHPCYNSSDVEDHNHD	0.07	Not modified
C108	Proteolytic_cleavage	QEIPVVQSIPHPCYNSSDVEDHNHD	0.11	Not modified		C153	Proteolytic_cleavage	QEIPVVQSIPHPCYNSSDVEDHNHD	0.11	Not modified
Y109	Amidation	EIPVVQSIPHPCYNSSDVEDHNHDL	0.81	Medium		Y154	Amidation	EIPVVQSIPHPCYNSSDVEDHNHDL	0.81	Medium
Y109	Hydroxylation	EIPVVQSIPHPCYNSSDVEDHNHDL	0.30	Not modified		Y154	Hydroxylation	EIPVVQSIPHPCYNSSDVEDHNHDL	0.30	Not modified
Y109	Phosphorylation	EIPVVQSIPHPCYNSSDVEDHNHDL	0.45	Not modified		Y154	Phosphorylation	EIPVVQSIPHPCYNSSDVEDHNHDL	0.45	Not modified
Y109	Proteolytic_cleavage	EIPVVQSIPHPCYNSSDVEDHNHDL	0.13	Not modified		Y154	Proteolytic_cleavage	EIPVVQSIPHPCYNSSDVEDHNHDL	0.13	Not modified
Y109	Sulfation	EIPVVQSIPHPCYNSSDVEDHNHDL	0.25	Not modified		Y154	Sulfation	EIPVVQSIPHPCYNSSDVEDHNHDL	0.25	Not modified
N110	Amidation	IPVVQSIPHPCYNSSDVEDHNHDLM	0.00	Not modified		N155	Amidation	IPVVQSIPHPCYNSSDVEDHNHDLM	0.03	Not modified
N110	GPI_anchor_amidation	IPVVQSIPHPCYNSSDVEDHNHDLM	0.10	Not modified		N155	GPI_anchor_amidation	IPVVQSIPHPCYNSSDVEDHNHDLM	0.10	Not modified
N110	N-linked_glycosylation	IPVVQSIPHPCYNSSDVEDHNHDLM	0.52	Low		N155	N-linked_glycosylation	IPVVQSIPHPCYNSSDVEDHNHDLM	0.52	Low
N110	Proteolytic_cleavage	IPVVQSIPHPCYNSSDVEDHNHDLM	0.46	Not modified		N155	Proteolytic_cleavage	IPVVQSIPHPCYNSSDVEDHNHDLM	0.46	Not modified
S111	Amidation	PVVQSIPHPCYNSSDVEDHNHDLML	0.00	Not modified		S156	Amidation	PVVQSIPHPCYNSSDVEDHNHDLML	0.17	Not modified
S111	O-linked_glycosylation	PVVQSIPHPCYNSSDVEDHNHDLML	0.19	Not modified		S156	O-linked_glycosylation	PVVQSIPHPCYNSSDVEDHNHDLML	0.19	Not modified
S111	Phosphorylation	PVVQSIPHPCYNSSDVEDHNHDLML	0.23	Not modified		S156	Phosphorylation	PVVQSIPHPCYNSSDVEDHNHDLML	0.23	Not modified
S111	Proteolytic_cleavage	PVVQSIPHPCYNSSDVEDHNHDLML	0.16	Not modified		S156	Proteolytic_cleavage	PVVQSIPHPCYNSSDVEDHNHDLML	0.16	Not modified
S112	Amidation	VVQSIPHPCYNSSDVEDHNHDLMLL	0.46	Not modified		S157	Amidation	VVQSIPHPCYNSSDVEDHNHDLMLL	0.00	Not modified
S112	O-linked_glycosylation	VVQSIPHPCYNSSDVEDHNHDLMLL	0.16	Not modified		S157	O-linked_glycosylation	VVQSIPHPCYNSSDVEDHNHDLMLL	0.16	Not modified
S112	Phosphorylation	VVQSIPHPCYNSSDVEDHNHDLMLL	0.35	Not modified		S157	Phosphorylation	VVQSIPHPCYNSSDVEDHNHDLMLL	0.35	Not modified
S112	Proteolytic_cleavage	VVQSIPHPCYNSSDVEDHNHDLMLL	0.27	Not modified		S157	Proteolytic_cleavage	VVQSIPHPCYNSSDVEDHNHDLMLL	0.27	Not modified
D113	Amidation	VQSIPHPCYNSSDVEDHNHDLMLLQ	0.00	Not modified		D158	Amidation	VQSIPHPCYNSSDVEDHNHDLMLLQ	0.00	Not modified
D113	Proteolytic_cleavage	VQSIPHPCYNSSDVEDHNHDLMLLQ	0.51	Low		D158	Proteolytic_cleavage	VQSIPHPCYNSSDVEDHNHDLMLLQ	0.51	Low
V114	Amidation	QSIPHPCYNSSDVEDHNHDLMLLQL	0.03	Not modified		V159	Amidation	QSIPHPCYNSSDVEDHNHDLMLLQL	0.00	Not modified
V114	Proteolytic_cleavage	QSIPHPCYNSSDVEDHNHDLMLLQL	0.08	Not modified		V159	Proteolytic_cleavage	QSIPHPCYNSSDVEDHNHDLMLLQL	0.08	Not modified
E115	ADP-ribosylation	SIPHPCYNSSDVEDHNHDLMLLQLR	0.00	Not modified		E160	ADP-ribosylation	SIPHPCYNSSDVEDHNHDLMLLQLR	0.00	Not modified
E115	Amidation	SIPHPCYNSSDVEDHNHDLMLLQLR	0.07	Not modified		E160	Amidation	SIPHPCYNSSDVEDHNHDLMLLQLR	0.05	Not modified
E115	Carboxylation	SIPHPCYNSSDVEDHNHDLMLLQLR	0.17	Not modified		E160	Carboxylation	SIPHPCYNSSDVEDHNHDLMLLQLR	0.17	Not modified
E115	Proteolytic_cleavage	SIPHPCYNSSDVEDHNHDLMLLQLR	0.55	Low		E160	Proteolytic_cleavage	SIPHPCYNSSDVEDHNHDLMLLQLR	0.55	Low
D116	Amidation	IPHPCYNSSDVEDHNHDLMLLQLRD	0.07	Not modified		D161	Amidation	IPHPCYNSSDVEDHNHDLMLLQLRD	0.05	Not modified
D116	Proteolytic_cleavage	IPHPCYNSSDVEDHNHDLMLLQLRD	0.43	Not modified		D161	Proteolytic_cleavage	IPHPCYNSSDVEDHNHDLMLLQLRD	0.43	Not modified
H117	Amidation	PHPCYNSSDVEDHNHDLMLLQLRDQ	0.03	Not modified		H162	Amidation	PHPCYNSSDVEDHNHDLMLLQLRDQ	0.53	Medium	*
H117	Proteolytic_cleavage	PHPCYNSSDVEDHNHDLMLLQLRDQ	0.52	Low		H162	Proteolytic_cleavage	PHPCYNSSDVEDHNHDLMLLQLRDQ	0.52	Low
N118	Amidation	HPCYNSSDVEDHNHDLMLLQLRDQA	0.35	Not modified		N163	Amidation	HPCYNSSDVEDHNHDLMLLQLRDQA	0.00	Not modified
N118	GPI_anchor_amidation	HPCYNSSDVEDHNHDLMLLQLRDQA	0.13	Not modified		N163	GPI_anchor_amidation	HPCYNSSDVEDHNHDLMLLQLRDQA	0.13	Not modified
N118	N-linked_glycosylation	HPCYNSSDVEDHNHDLMLLQLRDQA	0.17	Not modified		N163	N-linked_glycosylation	HPCYNSSDVEDHNHDLMLLQLRDQA	0.17	Not modified
N118	Proteolytic_cleavage	HPCYNSSDVEDHNHDLMLLQLRDQA	0.06	Not modified		N163	Proteolytic_cleavage	HPCYNSSDVEDHNHDLMLLQLRDQA	0.06	Not modified
H119	Amidation	PCYNSSDVEDHNHDLMLLQLRDQAS	0.00	Not modified		H164	Amidation	PCYNSSDVEDHNHDLMLLQLRDQAS	0.17	Not modified
H119	Proteolytic_cleavage	PCYNSSDVEDHNHDLMLLQLRDQAS	0.51	Low		H164	Proteolytic_cleavage	PCYNSSDVEDHNHDLMLLQLRDQAS	0.51	Low
D120	Amidation	CYNSSDVEDHNHDLMLLQLRDQASL	0.41	Not modified		D165	Amidation	CYNSSDVEDHNHDLMLLQLRDQASL	0.00	Not modified
D120	Proteolytic_cleavage	CYNSSDVEDHNHDLMLLQLRDQASL	0.28	Not modified		D165	Proteolytic_cleavage	CYNSSDVEDHNHDLMLLQLRDQASL	0.28	Not modified
L121	Amidation	YNSSDVEDHNHDLMLLQLRDQASLG	0.03	Not modified		L166	Amidation	YNSSDVEDHNHDLMLLQLRDQASLG	0.07	Not modified
L121	Proteolytic_cleavage	YNSSDVEDHNHDLMLLQLRDQASLG	0.27	Not modified		L166	Proteolytic_cleavage	YNSSDVEDHNHDLMLLQLRDQASLG	0.27	Not modified
M122	Amidation	NSSDVEDHNHDLMLLQLRDQASLGS	0.00	Not modified		M167	Amidation	NSSDVEDHNHDLMLLQLRDQASLGS	0.23	Not modified
M122	Proteolytic_cleavage	NSSDVEDHNHDLMLLQLRDQASLGS	0.19	Not modified		M167	Proteolytic_cleavage	NSSDVEDHNHDLMLLQLRDQASLGS	0.19	Not modified
L123	Amidation	SSDVEDHNHDLMLLQLRDQASLGSK	0.00	Not modified		L168	Amidation	SSDVEDHNHDLMLLQLRDQASLGSK	0.00	Not modified
L123	Proteolytic_cleavage	SSDVEDHNHDLMLLQLRDQASLGSK	0.25	Not modified		L168	Proteolytic_cleavage	SSDVEDHNHDLMLLQLRDQASLGSK	0.25	Not modified
L124	Amidation	SDVEDHNHDLMLLQLRDQASLGSKV	0.10	Not modified		L169	Amidation	SDVEDHNHDLMLLQLRDQASLGSKV	0.03	Not modified
L124	Proteolytic_cleavage	SDVEDHNHDLMLLQLRDQASLGSKV	0.16	Not modified		L169	Proteolytic_cleavage	SDVEDHNHDLMLLQLRDQASLGSKV	0.16	Not modified
Q125	Amidation	DVEDHNHDLMLLQLRDQASLGSKVK	0.00	Not modified		Q170	Amidation	DVEDHNHDLMLLQLRDQASLGSKVK	0.00	Not modified
Q125	Proteolytic_cleavage	DVEDHNHDLMLLQLRDQASLGSKVK	0.58	Low		Q170	Proteolytic_cleavage	DVEDHNHDLMLLQLRDQASLGSKVK	0.58	Low
Q125	Pyrrolidone_carboxylic_acid	DVEDHNHDLMLLQLRDQASLGSKVK	0.10	Not modified		Q170	Pyrrolidone_carboxylic_acid	DVEDHNHDLMLLQLRDQASLGSKVK	0.10	Not modified
L126	Amidation	VEDHNHDLMLLQLRDQASLGSKVKP	0.00	Not modified		L171	Amidation	VEDHNHDLMLLQLRDQASLGSKVKP	0.03	Not modified
L126	Proteolytic_cleavage	VEDHNHDLMLLQLRDQASLGSKVKP	0.11	Not modified		L171	Proteolytic_cleavage	VEDHNHDLMLLQLRDQASLGSKVKP	0.11	Not modified
R127	ADP-ribosylation	EDHNHDLMLLQLRDQASLGSKVKPI	0.20	Not modified		R172	ADP-ribosylation	EDHNHDLMLLQLRDQASLGSKVKPI	0.20	Not modified
R127	Amidation	EDHNHDLMLLQLRDQASLGSKVKPI	0.00	Not modified		R172	Amidation	EDHNHDLMLLQLRDQASLGSKVKPI	0.17	Not modified
R127	Methylation	EDHNHDLMLLQLRDQASLGSKVKPI	0.11	Not modified		R172	Methylation	EDHNHDLMLLQLRDQASLGSKVKPI	0.11	Not modified
R127	Proteolytic_cleavage	EDHNHDLMLLQLRDQASLGSKVKPI	0.64	Low		R172	Proteolytic_cleavage	EDHNHDLMLLQLRDQASLGSKVKPI	0.64	Low
D128	Amidation	DHNHDLMLLQLRDQASLGSKVKPIS	0.10	Not modified		D173	Amidation	DHNHDLMLLQLRDQASLGSKVKPIS	0.07	Not modified
D128	Proteolytic_cleavage	DHNHDLMLLQLRDQASLGSKVKPIS	0.27	Not modified		D173	Proteolytic_cleavage	DHNHDLMLLQLRDQASLGSKVKPIS	0.27	Not modified
Q129	Amidation	HNHDLMLLQLRDQASLGSKVKPISL	0.00	Not modified		Q174	Amidation	HNHDLMLLQLRDQASLGSKVKPISL	0.00	Not modified
Q129	Proteolytic_cleavage	HNHDLMLLQLRDQASLGSKVKPISL	0.39	Not modified		Q174	Proteolytic_cleavage	HNHDLMLLQLRDQASLGSKVKPISL	0.39	Not modified
Q129	Pyrrolidone_carboxylic_acid	HNHDLMLLQLRDQASLGSKVKPISL	0.03	Not modified		Q174	Pyrrolidone_carboxylic_acid	HNHDLMLLQLRDQASLGSKVKPISL	0.03	Not modified
A130	Amidation	NHDLMLLQLRDQASLGSKVKPISLA	0.03	Not modified		A175	Amidation	NHDLMLLQLRDQASLGSKVKPISLA	0.03	Not modified
A130	Proteolytic_cleavage	NHDLMLLQLRDQASLGSKVKPISLA	0.37	Not modified		A175	Proteolytic_cleavage	NHDLMLLQLRDQASLGSKVKPISLA	0.37	Not modified
S131	Amidation	HDLMLLQLRDQASLGSKVKPISLAD	0.00	Not modified		S176	Amidation	HDLMLLQLRDQASLGSKVKPISLAD	0.00	Not modified
S131	O-linked_glycosylation	HDLMLLQLRDQASLGSKVKPISLAD	0.28	Not modified		S176	O-linked_glycosylation	HDLMLLQLRDQASLGSKVKPISLAD	0.28	Not modified
S131	Phosphorylation	HDLMLLQLRDQASLGSKVKPISLAD	0.48	Not modified		S176	Phosphorylation	HDLMLLQLRDQASLGSKVKPISLAD	0.48	Not modified
S131	Proteolytic_cleavage	HDLMLLQLRDQASLGSKVKPISLAD	0.57	Low		S176	Proteolytic_cleavage	HDLMLLQLRDQASLGSKVKPISLAD	0.57	Low
L132	Amidation	DLMLLQLRDQASLGSKVKPISLADH	0.00	Not modified		L177	Amidation	DLMLLQLRDQASLGSKVKPISLADH	0.00	Not modified
L132	Proteolytic_cleavage	DLMLLQLRDQASLGSKVKPISLADH	0.24	Not modified		L177	Proteolytic_cleavage	DLMLLQLRDQASLGSKVKPISLADH	0.24	Not modified
G133	Amidation	LMLLQLRDQASLGSKVKPISLADHC	0.00	Not modified		G178	Amidation	LMLLQLRDQASLGSKVKPISLADHC	0.00	Not modified
G133	Proteolytic_cleavage	LMLLQLRDQASLGSKVKPISLADHC	0.63	Low		G178	Proteolytic_cleavage	LMLLQLRDQASLGSKVKPISLADHC	0.63	Low
S134	Amidation	MLLQLRDQASLGSKVKPISLADHCT	0.03	Not modified		S179	Amidation	MLLQLRDQASLGSKVKPISLADHCT	0.07	Not modified
S134	O-linked_glycosylation	MLLQLRDQASLGSKVKPISLADHCT	0.16	Not modified		S179	O-linked_glycosylation	MLLQLRDQASLGSKVKPISLADHCT	0.16	Not modified
S134	Phosphorylation	MLLQLRDQASLGSKVKPISLADHCT	0.26	Not modified		S179	Phosphorylation	MLLQLRDQASLGSKVKPISLADHCT	0.26	Not modified
S134	Proteolytic_cleavage	MLLQLRDQASLGSKVKPISLADHCT	0.41	Not modified		S179	Proteolytic_cleavage	MLLQLRDQASLGSKVKPISLADHCT	0.41	Not modified
K135	Acetylation	LLQLRDQASLGSKVKPISLADHCTQ	0.39	Not modified		K180	Acetylation	LLQLRDQASLGSKVKPISLADHCTQ	0.39	Not modified
K135	Amidation	LLQLRDQASLGSKVKPISLADHCTQ	0.00	Not modified		K180	Amidation	LLQLRDQASLGSKVKPISLADHCTQ	0.03	Not modified
K135	Hydroxylation	LLQLRDQASLGSKVKPISLADHCTQ	0.04	Not modified		K180	Hydroxylation	LLQLRDQASLGSKVKPISLADHCTQ	0.04	Not modified
K135	Methylation	LLQLRDQASLGSKVKPISLADHCTQ	0.58	Low		K180	Methylation	LLQLRDQASLGSKVKPISLADHCTQ	0.58	Low
K135	Proteolytic_cleavage	LLQLRDQASLGSKVKPISLADHCTQ	0.51	Low		K180	Proteolytic_cleavage	LLQLRDQASLGSKVKPISLADHCTQ	0.51	Low
K135	PUPylation	LLQLRDQASLGSKVKPISLADHCTQ	0.12	Not modified		K180	PUPylation	LLQLRDQASLGSKVKPISLADHCTQ	0.12	Not modified
K135	SUMOylation	LLQLRDQASLGSKVKPISLADHCTQ	0.47	Not modified		K180	SUMOylation	LLQLRDQASLGSKVKPISLADHCTQ	0.47	Not modified
K135	Ubiquitination	LLQLRDQASLGSKVKPISLADHCTQ	0.64	Low		K180	Ubiquitination	LLQLRDQASLGSKVKPISLADHCTQ	0.64	Low
V136	Amidation	LQLRDQASLGSKVKPISLADHCTQP	0.00	Not modified		V181	Amidation	LQLRDQASLGSKVKPISLADHCTQP	0.20	Not modified
V136	Proteolytic_cleavage	LQLRDQASLGSKVKPISLADHCTQP	0.18	Not modified		V181	Proteolytic_cleavage	LQLRDQASLGSKVKPISLADHCTQP	0.18	Not modified
K137	Acetylation	QLRDQASLGSKVKPISLADHCTQPG	0.40	Not modified		K182	Acetylation	QLRDQASLGSKVKPISLADHCTQPG	0.40	Not modified
K137	Amidation	QLRDQASLGSKVKPISLADHCTQPG	0.03	Not modified		K182	Amidation	QLRDQASLGSKVKPISLADHCTQPG	0.00	Not modified
K137	Hydroxylation	QLRDQASLGSKVKPISLADHCTQPG	0.10	Not modified		K182	Hydroxylation	QLRDQASLGSKVKPISLADHCTQPG	0.10	Not modified
K137	Methylation	QLRDQASLGSKVKPISLADHCTQPG	0.28	Not modified		K182	Methylation	QLRDQASLGSKVKPISLADHCTQPG	0.28	Not modified
K137	Proteolytic_cleavage	QLRDQASLGSKVKPISLADHCTQPG	0.33	Not modified		K182	Proteolytic_cleavage	QLRDQASLGSKVKPISLADHCTQPG	0.33	Not modified
K137	PUPylation	QLRDQASLGSKVKPISLADHCTQPG	0.00	Not modified		K182	PUPylation	QLRDQASLGSKVKPISLADHCTQPG	0.00	Not modified
K137	SUMOylation	QLRDQASLGSKVKPISLADHCTQPG	0.58	Low		K182	SUMOylation	QLRDQASLGSKVKPISLADHCTQPG	0.58	Low
K137	Ubiquitination	QLRDQASLGSKVKPISLADHCTQPG	0.52	Low		K182	Ubiquitination	QLRDQASLGSKVKPISLADHCTQPG	0.52	Low
P138	Amidation	LRDQASLGSKVKPISLADHCTQPGQ	0.00	Not modified		P183	Amidation	LRDQASLGSKVKPISLADHCTQPGQ	0.35	Not modified
P138	Hydroxylation	LRDQASLGSKVKPISLADHCTQPGQ	0.30	Not modified		P183	Hydroxylation	LRDQASLGSKVKPISLADHCTQPGQ	0.30	Not modified
P138	Proteolytic_cleavage	LRDQASLGSKVKPISLADHCTQPGQ	0.38	Not modified		P183	Proteolytic_cleavage	LRDQASLGSKVKPISLADHCTQPGQ	0.38	Not modified
I139	Amidation	RDQASLGSKVKPISLADHCTQPGQK	0.07	Not modified		I184	Amidation	RDQASLGSKVKPISLADHCTQPGQK	0.06	Not modified
I139	Proteolytic_cleavage	RDQASLGSKVKPISLADHCTQPGQK	0.38	Not modified		I184	Proteolytic_cleavage	RDQASLGSKVKPISLADHCTQPGQK	0.38	Not modified
S140	Amidation	DQASLGSKVKPISLADHCTQPGQKC	0.07	Not modified		S185	Amidation	DQASLGSKVKPISLADHCTQPGQKC	0.00	Not modified
S140	O-linked_glycosylation	DQASLGSKVKPISLADHCTQPGQKC	0.30	Not modified		S185	O-linked_glycosylation	DQASLGSKVKPISLADHCTQPGQKC	0.30	Not modified
S140	Phosphorylation	DQASLGSKVKPISLADHCTQPGQKC	0.37	Not modified		S185	Phosphorylation	DQASLGSKVKPISLADHCTQPGQKC	0.37	Not modified
S140	Proteolytic_cleavage	DQASLGSKVKPISLADHCTQPGQKC	0.44	Not modified		S185	Proteolytic_cleavage	DQASLGSKVKPISLADHCTQPGQKC	0.44	Not modified
L141	Amidation	QASLGSKVKPISLADHCTQPGQKCT	0.00	Not modified		L186	Amidation	QASLGSKVKPISLADHCTQPGQKCT	0.03	Not modified
L141	Proteolytic_cleavage	QASLGSKVKPISLADHCTQPGQKCT	0.16	Not modified		L186	Proteolytic_cleavage	QASLGSKVKPISLADHCTQPGQKCT	0.16	Not modified
A142	Amidation	ASLGSKVKPISLADHCTQPGQKCTV	0.00	Not modified		A187	Amidation	ASLGSKVKPISLADHCTQPGQKCTV	0.03	Not modified
A142	Proteolytic_cleavage	ASLGSKVKPISLADHCTQPGQKCTV	0.48	Not modified		A187	Proteolytic_cleavage	ASLGSKVKPISLADHCTQPGQKCTV	0.48	Not modified
D143	Amidation	SLGSKVKPISLADHCTQPGQKCTVS	0.13	Not modified		D188	Amidation	SLGSKVKPISLADHCTQPGQKCTVS	0.07	Not modified
D143	Proteolytic_cleavage	SLGSKVKPISLADHCTQPGQKCTVS	0.36	Not modified		D188	Proteolytic_cleavage	SLGSKVKPISLADHCTQPGQKCTVS	0.36	Not modified
H144	Amidation	LGSKVKPISLADHCTQPGQKCTVSG	0.13	Not modified		H189	Amidation	LGSKVKPISLADHCTQPGQKCTVSG	0.00	Not modified
H144	Proteolytic_cleavage	LGSKVKPISLADHCTQPGQKCTVSG	0.30	Not modified		H189	Proteolytic_cleavage	LGSKVKPISLADHCTQPGQKCTVSG	0.30	Not modified
C145	Amidation	GSKVKPISLADHCTQPGQKCTVSGW	0.07	Not modified		C190	Amidation	GSKVKPISLADHCTQPGQKCTVSGW	0.00	Not modified
C145	Disulfide_linkage	GSKVKPISLADHCTQPGQKCTVSGW	0.56	Low		C190	Disulfide_linkage	GSKVKPISLADHCTQPGQKCTVSGW	0.56	Low
C145	Palmitoylation	GSKVKPISLADHCTQPGQKCTVSGW	0.00	Not modified		C190	Palmitoylation	GSKVKPISLADHCTQPGQKCTVSGW	0.00	Not modified
C145	Proteolytic_cleavage	GSKVKPISLADHCTQPGQKCTVSGW	0.09	Not modified		C190	Proteolytic_cleavage	GSKVKPISLADHCTQPGQKCTVSGW	0.09	Not modified
T146	Amidation	SKVKPISLADHCTQPGQKCTVSGWG	0.13	Not modified		T191	Amidation	SKVKPISLADHCTQPGQKCTVSGWG	0.00	Not modified
T146	O-linked_glycosylation	SKVKPISLADHCTQPGQKCTVSGWG	0.20	Not modified		T191	O-linked_glycosylation	SKVKPISLADHCTQPGQKCTVSGWG	0.20	Not modified
T146	Phosphorylation	SKVKPISLADHCTQPGQKCTVSGWG	0.35	Not modified		T191	Phosphorylation	SKVKPISLADHCTQPGQKCTVSGWG	0.35	Not modified
T146	Proteolytic_cleavage	SKVKPISLADHCTQPGQKCTVSGWG	0.04	Not modified		T191	Proteolytic_cleavage	SKVKPISLADHCTQPGQKCTVSGWG	0.04	Not modified
Q147	Amidation	KVKPISLADHCTQPGQKCTVSGWGT	0.03	Not modified		Q192	Amidation	KVKPISLADHCTQPGQKCTVSGWGT	0.00	Not modified
Q147	Proteolytic_cleavage	KVKPISLADHCTQPGQKCTVSGWGT	0.05	Not modified		Q192	Proteolytic_cleavage	KVKPISLADHCTQPGQKCTVSGWGT	0.05	Not modified
Q147	Pyrrolidone_carboxylic_acid	KVKPISLADHCTQPGQKCTVSGWGT	0.03	Not modified		Q192	Pyrrolidone_carboxylic_acid	KVKPISLADHCTQPGQKCTVSGWGT	0.03	Not modified
P148	Amidation	VKPISLADHCTQPGQKCTVSGWGTV	0.00	Not modified		P193	Amidation	VKPISLADHCTQPGQKCTVSGWGTV	0.01	Not modified
P148	Hydroxylation	VKPISLADHCTQPGQKCTVSGWGTV	0.29	Not modified		P193	Hydroxylation	VKPISLADHCTQPGQKCTVSGWGTV	0.29	Not modified
P148	Proteolytic_cleavage	VKPISLADHCTQPGQKCTVSGWGTV	0.10	Not modified		P193	Proteolytic_cleavage	VKPISLADHCTQPGQKCTVSGWGTV	0.10	Not modified
G149	Amidation	KPISLADHCTQPGQKCTVSGWGTVT	0.00	Not modified		G194	Amidation	KPISLADHCTQPGQKCTVSGWGTVT	0.00	Not modified
G149	Proteolytic_cleavage	KPISLADHCTQPGQKCTVSGWGTVT	0.04	Not modified		G194	Proteolytic_cleavage	KPISLADHCTQPGQKCTVSGWGTVT	0.04	Not modified
Q150	Amidation	PISLADHCTQPGQKCTVSGWGTVTS	0.00	Not modified		Q195	Amidation	PISLADHCTQPGQKCTVSGWGTVTS	0.00	Not modified
Q150	Proteolytic_cleavage	PISLADHCTQPGQKCTVSGWGTVTS	0.13	Not modified		Q195	Proteolytic_cleavage	PISLADHCTQPGQKCTVSGWGTVTS	0.13	Not modified
Q150	Pyrrolidone_carboxylic_acid	PISLADHCTQPGQKCTVSGWGTVTS	0.03	Not modified		Q195	Pyrrolidone_carboxylic_acid	PISLADHCTQPGQKCTVSGWGTVTS	0.03	Not modified
K151	Acetylation	ISLADHCTQPGQKCTVSGWGTVTSP	0.19	Not modified		K196	Acetylation	ISLADHCTQPGQKCTVSGWGTVTSP	0.19	Not modified
K151	Amidation	ISLADHCTQPGQKCTVSGWGTVTSP	0.03	Not modified		K196	Amidation	ISLADHCTQPGQKCTVSGWGTVTSP	0.03	Not modified
K151	Hydroxylation	ISLADHCTQPGQKCTVSGWGTVTSP	0.10	Not modified		K196	Hydroxylation	ISLADHCTQPGQKCTVSGWGTVTSP	0.10	Not modified
K151	Methylation	ISLADHCTQPGQKCTVSGWGTVTSP	0.48	Not modified		K196	Methylation	ISLADHCTQPGQKCTVSGWGTVTSP	0.48	Not modified
K151	Proteolytic_cleavage	ISLADHCTQPGQKCTVSGWGTVTSP	0.30	Not modified		K196	Proteolytic_cleavage	ISLADHCTQPGQKCTVSGWGTVTSP	0.30	Not modified
K151	PUPylation	ISLADHCTQPGQKCTVSGWGTVTSP	0.07	Not modified		K196	PUPylation	ISLADHCTQPGQKCTVSGWGTVTSP	0.07	Not modified
K151	SUMOylation	ISLADHCTQPGQKCTVSGWGTVTSP	0.09	Not modified		K196	SUMOylation	ISLADHCTQPGQKCTVSGWGTVTSP	0.09	Not modified
K151	Ubiquitination	ISLADHCTQPGQKCTVSGWGTVTSP	0.17	Not modified		K196	Ubiquitination	ISLADHCTQPGQKCTVSGWGTVTSP	0.17	Not modified
C152	Amidation	SLADHCTQPGQKCTVSGWGTVTSPR	0.00	Not modified		C197	Amidation	SLADHCTQPGQKCTVSGWGTVTSPR	0.00	Not modified
C152	Disulfide_linkage	SLADHCTQPGQKCTVSGWGTVTSPR	0.57	Low		C197	Disulfide_linkage	SLADHCTQPGQKCTVSGWGTVTSPR	0.57	Low
C152	Palmitoylation	SLADHCTQPGQKCTVSGWGTVTSPR	0.10	Not modified		C197	Palmitoylation	SLADHCTQPGQKCTVSGWGTVTSPR	0.10	Not modified
C152	Proteolytic_cleavage	SLADHCTQPGQKCTVSGWGTVTSPR	0.24	Not modified		C197	Proteolytic_cleavage	SLADHCTQPGQKCTVSGWGTVTSPR	0.24	Not modified
T153	Amidation	LADHCTQPGQKCTVSGWGTVTSPRE	0.11	Not modified		T198	Amidation	LADHCTQPGQKCTVSGWGTVTSPRE	0.00	Not modified
T153	O-linked_glycosylation	LADHCTQPGQKCTVSGWGTVTSPRE	0.33	Not modified		T198	O-linked_glycosylation	LADHCTQPGQKCTVSGWGTVTSPRE	0.33	Not modified
T153	Phosphorylation	LADHCTQPGQKCTVSGWGTVTSPRE	0.21	Not modified		T198	Phosphorylation	LADHCTQPGQKCTVSGWGTVTSPRE	0.21	Not modified
T153	Proteolytic_cleavage	LADHCTQPGQKCTVSGWGTVTSPRE	0.13	Not modified		T198	Proteolytic_cleavage	LADHCTQPGQKCTVSGWGTVTSPRE	0.13	Not modified
V154	Amidation	ADHCTQPGQKCTVSGWGTVTSPREN	0.00	Not modified		V199	Amidation	ADHCTQPGQKCTVSGWGTVTSPREN	0.02	Not modified
V154	Proteolytic_cleavage	ADHCTQPGQKCTVSGWGTVTSPREN	0.30	Not modified		V199	Proteolytic_cleavage	ADHCTQPGQKCTVSGWGTVTSPREN	0.30	Not modified
S155	Amidation	DHCTQPGQKCTVSGWGTVTSPRENF	0.06	Not modified		S200	Amidation	DHCTQPGQKCTVSGWGTVTSPRENF	0.00	Not modified
S155	O-linked_glycosylation	DHCTQPGQKCTVSGWGTVTSPRENF	0.41	Not modified		S200	O-linked_glycosylation	DHCTQPGQKCTVSGWGTVTSPRENF	0.41	Not modified
S155	Phosphorylation	DHCTQPGQKCTVSGWGTVTSPRENF	0.10	Not modified		S200	Phosphorylation	DHCTQPGQKCTVSGWGTVTSPRENF	0.10	Not modified
S155	Proteolytic_cleavage	DHCTQPGQKCTVSGWGTVTSPRENF	0.49	Not modified		S200	Proteolytic_cleavage	DHCTQPGQKCTVSGWGTVTSPRENF	0.49	Not modified
G156	Amidation	HCTQPGQKCTVSGWGTVTSPRENFP	0.20	Not modified		G201	Amidation	HCTQPGQKCTVSGWGTVTSPRENFP	0.00	Not modified
G156	Proteolytic_cleavage	HCTQPGQKCTVSGWGTVTSPRENFP	0.24	Not modified		G201	Proteolytic_cleavage	HCTQPGQKCTVSGWGTVTSPRENFP	0.24	Not modified
W157	Amidation	CTQPGQKCTVSGWGTVTSPRENFPD	0.10	Not modified		W202	Amidation	CTQPGQKCTVSGWGTVTSPRENFPD	0.33	Not modified
W157	C-linked_glycosylation	CTQPGQKCTVSGWGTVTSPRENFPD	0.19	Not modified		W202	C-linked_glycosylation	CTQPGQKCTVSGWGTVTSPRENFPD	0.19	Not modified
W157	Proteolytic_cleavage	CTQPGQKCTVSGWGTVTSPRENFPD	0.67	Low		W202	Proteolytic_cleavage	CTQPGQKCTVSGWGTVTSPRENFPD	0.67	Low
G158	Amidation	TQPGQKCTVSGWGTVTSPRENFPDT	0.03	Not modified		G203	Amidation	TQPGQKCTVSGWGTVTSPRENFPDT	0.01	Not modified
G158	Proteolytic_cleavage	TQPGQKCTVSGWGTVTSPRENFPDT	0.38	Not modified		G203	Proteolytic_cleavage	TQPGQKCTVSGWGTVTSPRENFPDT	0.38	Not modified
T159	Amidation	QPGQKCTVSGWGTVTSPRENFPDTL	0.00	Not modified		T204	Amidation	QPGQKCTVSGWGTVTSPRENFPDTL	0.30	Not modified
T159	O-linked_glycosylation	QPGQKCTVSGWGTVTSPRENFPDTL	0.19	Not modified		T204	O-linked_glycosylation	QPGQKCTVSGWGTVTSPRENFPDTL	0.19	Not modified
T159	Phosphorylation	QPGQKCTVSGWGTVTSPRENFPDTL	0.38	Not modified		T204	Phosphorylation	QPGQKCTVSGWGTVTSPRENFPDTL	0.38	Not modified
T159	Proteolytic_cleavage	QPGQKCTVSGWGTVTSPRENFPDTL	0.61	Low		T204	Proteolytic_cleavage	QPGQKCTVSGWGTVTSPRENFPDTL	0.61	Low
V160	Amidation	PGQKCTVSGWGTVTSPRENFPDTLN	0.00	Not modified		V205	Amidation	PGQKCTVSGWGTVTSPRENFPDTLN	0.03	Not modified
V160	Proteolytic_cleavage	PGQKCTVSGWGTVTSPRENFPDTLN	0.30	Not modified		V205	Proteolytic_cleavage	PGQKCTVSGWGTVTSPRENFPDTLN	0.30	Not modified
T161	Amidation	GQKCTVSGWGTVTSPRENFPDTLNC	0.63	Medium		T206	Amidation	GQKCTVSGWGTVTSPRENFPDTLNC	0.14	Not modified	*
T161	O-linked_glycosylation	GQKCTVSGWGTVTSPRENFPDTLNC	0.37	Not modified		T206	O-linked_glycosylation	GQKCTVSGWGTVTSPRENFPDTLNC	0.37	Not modified
T161	Phosphorylation	GQKCTVSGWGTVTSPRENFPDTLNC	0.40	Not modified		T206	Phosphorylation	GQKCTVSGWGTVTSPRENFPDTLNC	0.40	Not modified
T161	Proteolytic_cleavage	GQKCTVSGWGTVTSPRENFPDTLNC	0.64	Low		T206	Proteolytic_cleavage	GQKCTVSGWGTVTSPRENFPDTLNC	0.64	Low
S162	Amidation	QKCTVSGWGTVTSPRENFPDTLNCA	0.10	Not modified		S207	Amidation	QKCTVSGWGTVTSPRENFPDTLNCA	0.46	Not modified
S162	O-linked_glycosylation	QKCTVSGWGTVTSPRENFPDTLNCA	0.24	Not modified		S207	O-linked_glycosylation	QKCTVSGWGTVTSPRENFPDTLNCA	0.24	Not modified
S162	Phosphorylation	QKCTVSGWGTVTSPRENFPDTLNCA	0.56	Low		S207	Phosphorylation	QKCTVSGWGTVTSPRENFPDTLNCA	0.56	Low
S162	Proteolytic_cleavage	QKCTVSGWGTVTSPRENFPDTLNCA	0.14	Not modified		S207	Proteolytic_cleavage	QKCTVSGWGTVTSPRENFPDTLNCA	0.14	Not modified
P163	Amidation	KCTVSGWGTVTSPRENFPDTLNCAE	0.00	Not modified		P208	Amidation	KCTVSGWGTVTSPRENFPDTLNCAE	0.55	Medium	*
P163	Hydroxylation	KCTVSGWGTVTSPRENFPDTLNCAE	0.03	Not modified		P208	Hydroxylation	KCTVSGWGTVTSPRENFPDTLNCAE	0.03	Not modified
P163	Proteolytic_cleavage	KCTVSGWGTVTSPRENFPDTLNCAE	0.26	Not modified		P208	Proteolytic_cleavage	KCTVSGWGTVTSPRENFPDTLNCAE	0.26	Not modified
R164	ADP-ribosylation	CTVSGWGTVTSPRENFPDTLNCAEV	0.83	Medium		R209	ADP-ribosylation	CTVSGWGTVTSPRENFPDTLNCAEV	0.83	Medium
R164	Amidation	CTVSGWGTVTSPRENFPDTLNCAEV	0.20	Not modified		R209	Amidation	CTVSGWGTVTSPRENFPDTLNCAEV	0.13	Not modified
R164	Methylation	CTVSGWGTVTSPRENFPDTLNCAEV	0.26	Not modified		R209	Methylation	CTVSGWGTVTSPRENFPDTLNCAEV	0.26	Not modified
R164	Proteolytic_cleavage	CTVSGWGTVTSPRENFPDTLNCAEV	0.45	Not modified		R209	Proteolytic_cleavage	CTVSGWGTVTSPRENFPDTLNCAEV	0.45	Not modified
E165	ADP-ribosylation	TVSGWGTVTSPRENFPDTLNCAEVK	0.10	Not modified		E210	ADP-ribosylation	TVSGWGTVTSPRENFPDTLNCAEVK	0.10	Not modified
E165	Amidation	TVSGWGTVTSPRENFPDTLNCAEVK	0.40	Not modified		E210	Amidation	TVSGWGTVTSPRENFPDTLNCAEVK	0.00	Not modified
E165	Carboxylation	TVSGWGTVTSPRENFPDTLNCAEVK	0.03	Not modified		E210	Carboxylation	TVSGWGTVTSPRENFPDTLNCAEVK	0.03	Not modified
E165	Proteolytic_cleavage	TVSGWGTVTSPRENFPDTLNCAEVK	0.53	Low		E210	Proteolytic_cleavage	TVSGWGTVTSPRENFPDTLNCAEVK	0.53	Low
N166	Amidation	VSGWGTVTSPRENFPDTLNCAEVKI	0.01	Not modified		N211	Amidation	VSGWGTVTSPRENFPDTLNCAEVKI	0.26	Not modified
N166	GPI_anchor_amidation	VSGWGTVTSPRENFPDTLNCAEVKI	0.05	Not modified		N211	GPI_anchor_amidation	VSGWGTVTSPRENFPDTLNCAEVKI	0.05	Not modified
N166	N-linked_glycosylation	VSGWGTVTSPRENFPDTLNCAEVKI	0.05	Not modified		N211	N-linked_glycosylation	VSGWGTVTSPRENFPDTLNCAEVKI	0.05	Not modified
N166	Proteolytic_cleavage	VSGWGTVTSPRENFPDTLNCAEVKI	0.52	Low		N211	Proteolytic_cleavage	VSGWGTVTSPRENFPDTLNCAEVKI	0.52	Low
F167	Amidation	SGWGTVTSPRENFPDTLNCAEVKIF	0.00	Not modified		F212	Amidation	SGWGTVTSPRENFPDTLNCAEVKIF	0.10	Not modified
F167	Proteolytic_cleavage	SGWGTVTSPRENFPDTLNCAEVKIF	0.06	Not modified		F212	Proteolytic_cleavage	SGWGTVTSPRENFPDTLNCAEVKIF	0.06	Not modified
P168	Amidation	GWGTVTSPRENFPDTLNCAEVKIFP	0.00	Not modified		P213	Amidation	GWGTVTSPRENFPDTLNCAEVKIFP	0.10	Not modified
P168	Hydroxylation	GWGTVTSPRENFPDTLNCAEVKIFP	0.00	Not modified		P213	Hydroxylation	GWGTVTSPRENFPDTLNCAEVKIFP	0.00	Not modified
P168	Proteolytic_cleavage	GWGTVTSPRENFPDTLNCAEVKIFP	0.20	Not modified		P213	Proteolytic_cleavage	GWGTVTSPRENFPDTLNCAEVKIFP	0.20	Not modified
D169	Amidation	WGTVTSPRENFPDTLNCAEVKIFPQ	0.00	Not modified		D214	Amidation	WGTVTSPRENFPDTLNCAEVKIFPQ	0.03	Not modified
D169	Proteolytic_cleavage	WGTVTSPRENFPDTLNCAEVKIFPQ	0.36	Not modified		D214	Proteolytic_cleavage	WGTVTSPRENFPDTLNCAEVKIFPQ	0.36	Not modified
T170	Amidation	GTVTSPRENFPDTLNCAEVKIFPQK	0.10	Not modified		T215	Amidation	GTVTSPRENFPDTLNCAEVKIFPQK	0.13	Not modified
T170	O-linked_glycosylation	GTVTSPRENFPDTLNCAEVKIFPQK	0.10	Not modified		T215	O-linked_glycosylation	GTVTSPRENFPDTLNCAEVKIFPQK	0.10	Not modified
T170	Phosphorylation	GTVTSPRENFPDTLNCAEVKIFPQK	0.29	Not modified		T215	Phosphorylation	GTVTSPRENFPDTLNCAEVKIFPQK	0.29	Not modified
T170	Proteolytic_cleavage	GTVTSPRENFPDTLNCAEVKIFPQK	0.23	Not modified		T215	Proteolytic_cleavage	GTVTSPRENFPDTLNCAEVKIFPQK	0.23	Not modified
L171	Amidation	TVTSPRENFPDTLNCAEVKIFPQKK	0.05	Not modified		L216	Amidation	TVTSPRENFPDTLNCAEVKIFPQKK	0.00	Not modified
L171	Proteolytic_cleavage	TVTSPRENFPDTLNCAEVKIFPQKK	0.10	Not modified		L216	Proteolytic_cleavage	TVTSPRENFPDTLNCAEVKIFPQKK	0.10	Not modified
N172	Amidation	VTSPRENFPDTLNCAEVKIFPQKKC	0.55	Medium		N217	Amidation	VTSPRENFPDTLNCAEVKIFPQKKC	0.00	Not modified	*
N172	GPI_anchor_amidation	VTSPRENFPDTLNCAEVKIFPQKKC	0.00	Not modified		N217	GPI_anchor_amidation	VTSPRENFPDTLNCAEVKIFPQKKC	0.00	Not modified
N172	N-linked_glycosylation	VTSPRENFPDTLNCAEVKIFPQKKC	0.25	Not modified		N217	N-linked_glycosylation	VTSPRENFPDTLNCAEVKIFPQKKC	0.25	Not modified
N172	Proteolytic_cleavage	VTSPRENFPDTLNCAEVKIFPQKKC	0.44	Not modified		N217	Proteolytic_cleavage	VTSPRENFPDTLNCAEVKIFPQKKC	0.44	Not modified
C173	Amidation	TSPRENFPDTLNCAEVKIFPQKKCE	0.13	Not modified		C218	Amidation	TSPRENFPDTLNCAEVKIFPQKKCE	0.00	Not modified
C173	Disulfide_linkage	TSPRENFPDTLNCAEVKIFPQKKCE	0.54	Low		C218	Disulfide_linkage	TSPRENFPDTLNCAEVKIFPQKKCE	0.54	Low
C173	Palmitoylation	TSPRENFPDTLNCAEVKIFPQKKCE	0.03	Not modified		C218	Palmitoylation	TSPRENFPDTLNCAEVKIFPQKKCE	0.03	Not modified
C173	Proteolytic_cleavage	TSPRENFPDTLNCAEVKIFPQKKCE	0.32	Not modified		C218	Proteolytic_cleavage	TSPRENFPDTLNCAEVKIFPQKKCE	0.32	Not modified
A174	Amidation	SPRENFPDTLNCAEVKIFPQKKCED	0.00	Not modified		A219	Amidation	SPRENFPDTLNCAEVKIFPQKKCED	0.07	Not modified
A174	Proteolytic_cleavage	SPRENFPDTLNCAEVKIFPQKKCED	0.06	Not modified		A219	Proteolytic_cleavage	SPRENFPDTLNCAEVKIFPQKKCED	0.06	Not modified
E175	ADP-ribosylation	PRENFPDTLNCAEVKIFPQKKCEDA	0.33	Not modified		E220	ADP-ribosylation	PRENFPDTLNCAEVKIFPQKKCEDA	0.33	Not modified
E175	Amidation	PRENFPDTLNCAEVKIFPQKKCEDA	0.04	Not modified		E220	Amidation	PRENFPDTLNCAEVKIFPQKKCEDA	0.07	Not modified
E175	Carboxylation	PRENFPDTLNCAEVKIFPQKKCEDA	0.37	Not modified		E220	Carboxylation	PRENFPDTLNCAEVKIFPQKKCEDA	0.37	Not modified
E175	Proteolytic_cleavage	PRENFPDTLNCAEVKIFPQKKCEDA	0.32	Not modified		E220	Proteolytic_cleavage	PRENFPDTLNCAEVKIFPQKKCEDA	0.32	Not modified
V176	Amidation	RENFPDTLNCAEVKIFPQKKCEDAY	0.03	Not modified		V221	Amidation	RENFPDTLNCAEVKIFPQKKCEDAY	0.00	Not modified
V176	Proteolytic_cleavage	RENFPDTLNCAEVKIFPQKKCEDAY	0.15	Not modified		V221	Proteolytic_cleavage	RENFPDTLNCAEVKIFPQKKCEDAY	0.15	Not modified
K177	Acetylation	ENFPDTLNCAEVKIFPQKKCEDAYP	0.44	Not modified		K222	Acetylation	ENFPDTLNCAEVKIFPQKKCEDAYP	0.44	Not modified
K177	Amidation	ENFPDTLNCAEVKIFPQKKCEDAYP	0.00	Not modified		K222	Amidation	ENFPDTLNCAEVKIFPQKKCEDAYP	0.00	Not modified
K177	Hydroxylation	ENFPDTLNCAEVKIFPQKKCEDAYP	0.10	Not modified		K222	Hydroxylation	ENFPDTLNCAEVKIFPQKKCEDAYP	0.10	Not modified
K177	Methylation	ENFPDTLNCAEVKIFPQKKCEDAYP	0.11	Not modified		K222	Methylation	ENFPDTLNCAEVKIFPQKKCEDAYP	0.11	Not modified
K177	Proteolytic_cleavage	ENFPDTLNCAEVKIFPQKKCEDAYP	0.76	Medium		K222	Proteolytic_cleavage	ENFPDTLNCAEVKIFPQKKCEDAYP	0.76	Medium
K177	PUPylation	ENFPDTLNCAEVKIFPQKKCEDAYP	0.03	Not modified		K222	PUPylation	ENFPDTLNCAEVKIFPQKKCEDAYP	0.03	Not modified
K177	SUMOylation	ENFPDTLNCAEVKIFPQKKCEDAYP	0.64	Low		K222	SUMOylation	ENFPDTLNCAEVKIFPQKKCEDAYP	0.64	Low
K177	Ubiquitination	ENFPDTLNCAEVKIFPQKKCEDAYP	0.36	Not modified		K222	Ubiquitination	ENFPDTLNCAEVKIFPQKKCEDAYP	0.36	Not modified
I178	Amidation	NFPDTLNCAEVKIFPQKKCEDAYPG	0.03	Not modified		I223	Amidation	NFPDTLNCAEVKIFPQKKCEDAYPG	0.03	Not modified
I178	Proteolytic_cleavage	NFPDTLNCAEVKIFPQKKCEDAYPG	0.33	Not modified		I223	Proteolytic_cleavage	NFPDTLNCAEVKIFPQKKCEDAYPG	0.33	Not modified
F179	Amidation	FPDTLNCAEVKIFPQKKCEDAYPGQ	0.22	Not modified		F224	Amidation	FPDTLNCAEVKIFPQKKCEDAYPGQ	0.00	Not modified
F179	Proteolytic_cleavage	FPDTLNCAEVKIFPQKKCEDAYPGQ	0.07	Not modified		F224	Proteolytic_cleavage	FPDTLNCAEVKIFPQKKCEDAYPGQ	0.07	Not modified
P180	Amidation	PDTLNCAEVKIFPQKKCEDAYPGQI	0.00	Not modified		P225	Amidation	PDTLNCAEVKIFPQKKCEDAYPGQI	0.08	Not modified
P180	Hydroxylation	PDTLNCAEVKIFPQKKCEDAYPGQI	0.27	Not modified		P225	Hydroxylation	PDTLNCAEVKIFPQKKCEDAYPGQI	0.27	Not modified
P180	Proteolytic_cleavage	PDTLNCAEVKIFPQKKCEDAYPGQI	0.20	Not modified		P225	Proteolytic_cleavage	PDTLNCAEVKIFPQKKCEDAYPGQI	0.20	Not modified
Q181	Amidation	DTLNCAEVKIFPQKKCEDAYPGQIT	0.17	Not modified		Q226	Amidation	DTLNCAEVKIFPQKKCEDAYPGQIT	0.10	Not modified
Q181	Proteolytic_cleavage	DTLNCAEVKIFPQKKCEDAYPGQIT	0.31	Not modified		Q226	Proteolytic_cleavage	DTLNCAEVKIFPQKKCEDAYPGQIT	0.31	Not modified
Q181	Pyrrolidone_carboxylic_acid	DTLNCAEVKIFPQKKCEDAYPGQIT	0.07	Not modified		Q226	Pyrrolidone_carboxylic_acid	DTLNCAEVKIFPQKKCEDAYPGQIT	0.07	Not modified
K182	Acetylation	TLNCAEVKIFPQKKCEDAYPGQITD	0.40	Not modified		K227	Acetylation	TLNCAEVKIFPQKKCEDAYPGQITD	0.40	Not modified
K182	Amidation	TLNCAEVKIFPQKKCEDAYPGQITD	0.03	Not modified		K227	Amidation	TLNCAEVKIFPQKKCEDAYPGQITD	0.00	Not modified
K182	Hydroxylation	TLNCAEVKIFPQKKCEDAYPGQITD	0.00	Not modified		K227	Hydroxylation	TLNCAEVKIFPQKKCEDAYPGQITD	0.00	Not modified
K182	Methylation	TLNCAEVKIFPQKKCEDAYPGQITD	0.09	Not modified		K227	Methylation	TLNCAEVKIFPQKKCEDAYPGQITD	0.09	Not modified
K182	Proteolytic_cleavage	TLNCAEVKIFPQKKCEDAYPGQITD	0.35	Not modified		K227	Proteolytic_cleavage	TLNCAEVKIFPQKKCEDAYPGQITD	0.35	Not modified
K182	PUPylation	TLNCAEVKIFPQKKCEDAYPGQITD	0.00	Not modified		K227	PUPylation	TLNCAEVKIFPQKKCEDAYPGQITD	0.00	Not modified
K182	SUMOylation	TLNCAEVKIFPQKKCEDAYPGQITD	0.30	Not modified		K227	SUMOylation	TLNCAEVKIFPQKKCEDAYPGQITD	0.30	Not modified
K182	Ubiquitination	TLNCAEVKIFPQKKCEDAYPGQITD	0.32	Not modified		K227	Ubiquitination	TLNCAEVKIFPQKKCEDAYPGQITD	0.32	Not modified
K183	Acetylation	LNCAEVKIFPQKKCEDAYPGQITDG	0.24	Not modified		K228	Acetylation	LNCAEVKIFPQKKCEDAYPGQITDG	0.24	Not modified
K183	Amidation	LNCAEVKIFPQKKCEDAYPGQITDG	0.00	Not modified		K228	Amidation	LNCAEVKIFPQKKCEDAYPGQITDG	0.00	Not modified
K183	Hydroxylation	LNCAEVKIFPQKKCEDAYPGQITDG	0.17	Not modified		K228	Hydroxylation	LNCAEVKIFPQKKCEDAYPGQITDG	0.17	Not modified
K183	Methylation	LNCAEVKIFPQKKCEDAYPGQITDG	0.26	Not modified		K228	Methylation	LNCAEVKIFPQKKCEDAYPGQITDG	0.26	Not modified
K183	Proteolytic_cleavage	LNCAEVKIFPQKKCEDAYPGQITDG	0.36	Not modified		K228	Proteolytic_cleavage	LNCAEVKIFPQKKCEDAYPGQITDG	0.36	Not modified
K183	PUPylation	LNCAEVKIFPQKKCEDAYPGQITDG	0.03	Not modified		K228	PUPylation	LNCAEVKIFPQKKCEDAYPGQITDG	0.03	Not modified
K183	SUMOylation	LNCAEVKIFPQKKCEDAYPGQITDG	0.64	Low		K228	SUMOylation	LNCAEVKIFPQKKCEDAYPGQITDG	0.64	Low
K183	Ubiquitination	LNCAEVKIFPQKKCEDAYPGQITDG	0.17	Not modified		K228	Ubiquitination	LNCAEVKIFPQKKCEDAYPGQITDG	0.17	Not modified
C184	Amidation	NCAEVKIFPQKKCEDAYPGQITDGM	0.10	Not modified		C229	Amidation	NCAEVKIFPQKKCEDAYPGQITDGM	0.47	Not modified
C184	Disulfide_linkage	NCAEVKIFPQKKCEDAYPGQITDGM	0.60	Low		C229	Disulfide_linkage	NCAEVKIFPQKKCEDAYPGQITDGM	0.60	Low
C184	Palmitoylation	NCAEVKIFPQKKCEDAYPGQITDGM	0.03	Not modified		C229	Palmitoylation	NCAEVKIFPQKKCEDAYPGQITDGM	0.03	Not modified
C184	Proteolytic_cleavage	NCAEVKIFPQKKCEDAYPGQITDGM	0.04	Not modified		C229	Proteolytic_cleavage	NCAEVKIFPQKKCEDAYPGQITDGM	0.04	Not modified
E185	ADP-ribosylation	CAEVKIFPQKKCEDAYPGQITDGMV	0.17	Not modified		E230	ADP-ribosylation	CAEVKIFPQKKCEDAYPGQITDGMV	0.17	Not modified
E185	Amidation	CAEVKIFPQKKCEDAYPGQITDGMV	0.10	Not modified		E230	Amidation	CAEVKIFPQKKCEDAYPGQITDGMV	0.00	Not modified
E185	Carboxylation	CAEVKIFPQKKCEDAYPGQITDGMV	0.50	Medium		E230	Carboxylation	CAEVKIFPQKKCEDAYPGQITDGMV	0.50	Medium
E185	Proteolytic_cleavage	CAEVKIFPQKKCEDAYPGQITDGMV	0.29	Not modified		E230	Proteolytic_cleavage	CAEVKIFPQKKCEDAYPGQITDGMV	0.29	Not modified
D186	Amidation	AEVKIFPQKKCEDAYPGQITDGMVC	0.00	Not modified		D231	Amidation	AEVKIFPQKKCEDAYPGQITDGMVC	0.07	Not modified
D186	Proteolytic_cleavage	AEVKIFPQKKCEDAYPGQITDGMVC	0.59	Low		D231	Proteolytic_cleavage	AEVKIFPQKKCEDAYPGQITDGMVC	0.59	Low
A187	Amidation	EVKIFPQKKCEDAYPGQITDGMVCA	0.03	Not modified		A232	Amidation	EVKIFPQKKCEDAYPGQITDGMVCA	0.03	Not modified
A187	Proteolytic_cleavage	EVKIFPQKKCEDAYPGQITDGMVCA	0.30	Not modified		A232	Proteolytic_cleavage	EVKIFPQKKCEDAYPGQITDGMVCA	0.30	Not modified
Y188	Amidation	VKIFPQKKCEDAYPGQITDGMVCAG	0.06	Not modified		Y233	Amidation	VKIFPQKKCEDAYPGQITDGMVCAG	0.06	Not modified
Y188	Hydroxylation	VKIFPQKKCEDAYPGQITDGMVCAG	0.03	Not modified		Y233	Hydroxylation	VKIFPQKKCEDAYPGQITDGMVCAG	0.03	Not modified
Y188	Phosphorylation	VKIFPQKKCEDAYPGQITDGMVCAG	0.40	Not modified		Y233	Phosphorylation	VKIFPQKKCEDAYPGQITDGMVCAG	0.40	Not modified
Y188	Proteolytic_cleavage	VKIFPQKKCEDAYPGQITDGMVCAG	0.16	Not modified		Y233	Proteolytic_cleavage	VKIFPQKKCEDAYPGQITDGMVCAG	0.16	Not modified
Y188	Sulfation	VKIFPQKKCEDAYPGQITDGMVCAG	0.10	Not modified		Y233	Sulfation	VKIFPQKKCEDAYPGQITDGMVCAG	0.10	Not modified
P189	Amidation	KIFPQKKCEDAYPGQITDGMVCAGS	0.06	Not modified		P234	Amidation	KIFPQKKCEDAYPGQITDGMVCAGS	0.10	Not modified
P189	Hydroxylation	KIFPQKKCEDAYPGQITDGMVCAGS	0.37	Not modified		P234	Hydroxylation	KIFPQKKCEDAYPGQITDGMVCAGS	0.37	Not modified
P189	Proteolytic_cleavage	KIFPQKKCEDAYPGQITDGMVCAGS	0.69	Medium		P234	Proteolytic_cleavage	KIFPQKKCEDAYPGQITDGMVCAGS	0.69	Medium
G190	Amidation	IFPQKKCEDAYPGQITDGMVCAGSS	0.09	Not modified		G235	Amidation	IFPQKKCEDAYPGQITDGMVCAGSS	0.03	Not modified
G190	Proteolytic_cleavage	IFPQKKCEDAYPGQITDGMVCAGSS	0.18	Not modified		G235	Proteolytic_cleavage	IFPQKKCEDAYPGQITDGMVCAGSS	0.18	Not modified
Q191	Amidation	FPQKKCEDAYPGQITDGMVCAGSSK	0.13	Not modified		Q236	Amidation	FPQKKCEDAYPGQITDGMVCAGSSK	0.00	Not modified
Q191	Proteolytic_cleavage	FPQKKCEDAYPGQITDGMVCAGSSK	0.48	Not modified		Q236	Proteolytic_cleavage	FPQKKCEDAYPGQITDGMVCAGSSK	0.48	Not modified
Q191	Pyrrolidone_carboxylic_acid	FPQKKCEDAYPGQITDGMVCAGSSK	0.10	Not modified		Q236	Pyrrolidone_carboxylic_acid	FPQKKCEDAYPGQITDGMVCAGSSK	0.10	Not modified
I192	Amidation	PQKKCEDAYPGQITDGMVCAGSSKG	0.03	Not modified		I237	Amidation	PQKKCEDAYPGQITDGMVCAGSSKG	0.00	Not modified
I192	Proteolytic_cleavage	PQKKCEDAYPGQITDGMVCAGSSKG	0.20	Not modified		I237	Proteolytic_cleavage	PQKKCEDAYPGQITDGMVCAGSSKG	0.20	Not modified
T193	Amidation	QKKCEDAYPGQITDGMVCAGSSKGA	0.03	Not modified		T238	Amidation	QKKCEDAYPGQITDGMVCAGSSKGA	0.11	Not modified
T193	O-linked_glycosylation	QKKCEDAYPGQITDGMVCAGSSKGA	0.17	Not modified		T238	O-linked_glycosylation	QKKCEDAYPGQITDGMVCAGSSKGA	0.17	Not modified
T193	Phosphorylation	QKKCEDAYPGQITDGMVCAGSSKGA	0.31	Not modified		T238	Phosphorylation	QKKCEDAYPGQITDGMVCAGSSKGA	0.31	Not modified
T193	Proteolytic_cleavage	QKKCEDAYPGQITDGMVCAGSSKGA	0.53	Low		T238	Proteolytic_cleavage	QKKCEDAYPGQITDGMVCAGSSKGA	0.53	Low
D194	Amidation	KKCEDAYPGQITDGMVCAGSSKGAD	0.00	Not modified		D239	Amidation	KKCEDAYPGQITDGMVCAGSSKGAD	0.13	Not modified
D194	Proteolytic_cleavage	KKCEDAYPGQITDGMVCAGSSKGAD	0.85	Medium		D239	Proteolytic_cleavage	KKCEDAYPGQITDGMVCAGSSKGAD	0.85	Medium
G195	Amidation	KCEDAYPGQITDGMVCAGSSKGADT	0.00	Not modified		G240	Amidation	KCEDAYPGQITDGMVCAGSSKGADT	0.00	Not modified
G195	Proteolytic_cleavage	KCEDAYPGQITDGMVCAGSSKGADT	0.63	Low		G240	Proteolytic_cleavage	KCEDAYPGQITDGMVCAGSSKGADT	0.63	Low
M196	Amidation	CEDAYPGQITDGMVCAGSSKGADTC	0.03	Not modified		M241	Amidation	CEDAYPGQITDGMVCAGSSKGADTC	0.03	Not modified
M196	Proteolytic_cleavage	CEDAYPGQITDGMVCAGSSKGADTC	0.39	Not modified		M241	Proteolytic_cleavage	CEDAYPGQITDGMVCAGSSKGADTC	0.39	Not modified
V197	Amidation	EDAYPGQITDGMVCAGSSKGADTCQ	0.00	Not modified		V242	Amidation	EDAYPGQITDGMVCAGSSKGADTCQ	0.00	Not modified
V197	Proteolytic_cleavage	EDAYPGQITDGMVCAGSSKGADTCQ	0.35	Not modified		V242	Proteolytic_cleavage	EDAYPGQITDGMVCAGSSKGADTCQ	0.35	Not modified
C198	Amidation	DAYPGQITDGMVCAGSSKGADTCQG	0.23	Not modified		C243	Amidation	DAYPGQITDGMVCAGSSKGADTCQG	0.06	Not modified
C198	Disulfide_linkage	DAYPGQITDGMVCAGSSKGADTCQG	0.59	Low		C243	Disulfide_linkage	DAYPGQITDGMVCAGSSKGADTCQG	0.59	Low
C198	Palmitoylation	DAYPGQITDGMVCAGSSKGADTCQG	0.14	Not modified		C243	Palmitoylation	DAYPGQITDGMVCAGSSKGADTCQG	0.14	Not modified
C198	Proteolytic_cleavage	DAYPGQITDGMVCAGSSKGADTCQG	0.69	Medium		C243	Proteolytic_cleavage	DAYPGQITDGMVCAGSSKGADTCQG	0.69	Medium
A199	Amidation	AYPGQITDGMVCAGSSKGADTCQGD	0.03	Not modified		A244	Amidation	AYPGQITDGMVCAGSSKGADTCQGD	0.70	Medium	*
A199	Proteolytic_cleavage	AYPGQITDGMVCAGSSKGADTCQGD	0.36	Not modified		A244	Proteolytic_cleavage	AYPGQITDGMVCAGSSKGADTCQGD	0.36	Not modified
G200	Amidation	YPGQITDGMVCAGSSKGADTCQGDS	0.17	Not modified		G245	Amidation	YPGQITDGMVCAGSSKGADTCQGDS	0.23	Not modified
G200	Proteolytic_cleavage	YPGQITDGMVCAGSSKGADTCQGDS	0.57	Low		G245	Proteolytic_cleavage	YPGQITDGMVCAGSSKGADTCQGDS	0.57	Low
S201	Amidation	PGQITDGMVCAGSSKGADTCQGDSG	0.00	Not modified		S246	Amidation	PGQITDGMVCAGSSKGADTCQGDSG	0.00	Not modified
S201	O-linked_glycosylation	PGQITDGMVCAGSSKGADTCQGDSG	0.46	Not modified		S246	O-linked_glycosylation	PGQITDGMVCAGSSKGADTCQGDSG	0.46	Not modified
S201	Phosphorylation	PGQITDGMVCAGSSKGADTCQGDSG	0.22	Not modified		S246	Phosphorylation	PGQITDGMVCAGSSKGADTCQGDSG	0.22	Not modified
S201	Proteolytic_cleavage	PGQITDGMVCAGSSKGADTCQGDSG	0.48	Not modified		S246	Proteolytic_cleavage	PGQITDGMVCAGSSKGADTCQGDSG	0.48	Not modified
S202	Amidation	GQITDGMVCAGSSKGADTCQGDSGG	0.07	Not modified		S247	Amidation	GQITDGMVCAGSSKGADTCQGDSGG	0.03	Not modified
S202	O-linked_glycosylation	GQITDGMVCAGSSKGADTCQGDSGG	0.49	Not modified		S247	O-linked_glycosylation	GQITDGMVCAGSSKGADTCQGDSGG	0.49	Not modified
S202	Phosphorylation	GQITDGMVCAGSSKGADTCQGDSGG	0.17	Not modified		S247	Phosphorylation	GQITDGMVCAGSSKGADTCQGDSGG	0.17	Not modified
S202	Proteolytic_cleavage	GQITDGMVCAGSSKGADTCQGDSGG	0.20	Not modified		S247	Proteolytic_cleavage	GQITDGMVCAGSSKGADTCQGDSGG	0.20	Not modified
K203	Acetylation	QITDGMVCAGSSKGADTCQGDSGGP	0.31	Not modified		K248	Acetylation	QITDGMVCAGSSKGADTCQGDSGGP	0.31	Not modified
K203	Amidation	QITDGMVCAGSSKGADTCQGDSGGP	0.00	Not modified		K248	Amidation	QITDGMVCAGSSKGADTCQGDSGGP	0.00	Not modified
K203	Hydroxylation	QITDGMVCAGSSKGADTCQGDSGGP	0.58	Low		K248	Hydroxylation	QITDGMVCAGSSKGADTCQGDSGGP	0.58	Low
K203	Methylation	QITDGMVCAGSSKGADTCQGDSGGP	0.56	Low		K248	Methylation	QITDGMVCAGSSKGADTCQGDSGGP	0.56	Low
K203	Proteolytic_cleavage	QITDGMVCAGSSKGADTCQGDSGGP	0.61	Low		K248	Proteolytic_cleavage	QITDGMVCAGSSKGADTCQGDSGGP	0.61	Low
K203	PUPylation	QITDGMVCAGSSKGADTCQGDSGGP	0.13	Not modified		K248	PUPylation	QITDGMVCAGSSKGADTCQGDSGGP	0.13	Not modified
K203	SUMOylation	QITDGMVCAGSSKGADTCQGDSGGP	0.03	Not modified		K248	SUMOylation	QITDGMVCAGSSKGADTCQGDSGGP	0.03	Not modified
K203	Ubiquitination	QITDGMVCAGSSKGADTCQGDSGGP	0.71	Medium		K248	Ubiquitination	QITDGMVCAGSSKGADTCQGDSGGP	0.71	Medium
G204	Amidation	ITDGMVCAGSSKGADTCQGDSGGPL	0.07	Not modified		G249	Amidation	ITDGMVCAGSSKGADTCQGDSGGPL	0.00	Not modified
G204	Proteolytic_cleavage	ITDGMVCAGSSKGADTCQGDSGGPL	0.26	Not modified		G249	Proteolytic_cleavage	ITDGMVCAGSSKGADTCQGDSGGPL	0.26	Not modified
A205	Amidation	TDGMVCAGSSKGADTCQGDSGGPLV	0.03	Not modified		A250	Amidation	TDGMVCAGSSKGADTCQGDSGGPLV	0.53	Medium	*
A205	Proteolytic_cleavage	TDGMVCAGSSKGADTCQGDSGGPLV	0.30	Not modified		A250	Proteolytic_cleavage	TDGMVCAGSSKGADTCQGDSGGPLV	0.30	Not modified
D206	Amidation	DGMVCAGSSKGADTCQGDSGGPLVC	0.03	Not modified		D251	Amidation	DGMVCAGSSKGADTCQGDSGGPLVC	0.07	Not modified
D206	Proteolytic_cleavage	DGMVCAGSSKGADTCQGDSGGPLVC	0.62	Low		D251	Proteolytic_cleavage	DGMVCAGSSKGADTCQGDSGGPLVC	0.62	Low
T207	Amidation	GMVCAGSSKGADTCQGDSGGPLVCD	0.03	Not modified		T252	Amidation	GMVCAGSSKGADTCQGDSGGPLVCD	0.00	Not modified
T207	O-linked_glycosylation	GMVCAGSSKGADTCQGDSGGPLVCD	0.19	Not modified		T252	O-linked_glycosylation	GMVCAGSSKGADTCQGDSGGPLVCD	0.19	Not modified
T207	Phosphorylation	GMVCAGSSKGADTCQGDSGGPLVCD	0.33	Not modified		T252	Phosphorylation	GMVCAGSSKGADTCQGDSGGPLVCD	0.33	Not modified
T207	Proteolytic_cleavage	GMVCAGSSKGADTCQGDSGGPLVCD	0.45	Not modified		T252	Proteolytic_cleavage	GMVCAGSSKGADTCQGDSGGPLVCD	0.45	Not modified
C208	Amidation	MVCAGSSKGADTCQGDSGGPLVCDG	0.00	Not modified		C253	Amidation	MVCAGSSKGADTCQGDSGGPLVCDG	0.17	Not modified
C208	Disulfide_linkage	MVCAGSSKGADTCQGDSGGPLVCDG	0.61	Low		C253	Disulfide_linkage	MVCAGSSKGADTCQGDSGGPLVCDG	0.61	Low
C208	Palmitoylation	MVCAGSSKGADTCQGDSGGPLVCDG	0.03	Not modified		C253	Palmitoylation	MVCAGSSKGADTCQGDSGGPLVCDG	0.03	Not modified
C208	Proteolytic_cleavage	MVCAGSSKGADTCQGDSGGPLVCDG	0.15	Not modified		C253	Proteolytic_cleavage	MVCAGSSKGADTCQGDSGGPLVCDG	0.15	Not modified
Q209	Amidation	VCAGSSKGADTCQGDSGGPLVCDGA	0.03	Not modified		Q254	Amidation	VCAGSSKGADTCQGDSGGPLVCDGA	0.00	Not modified
Q209	Proteolytic_cleavage	VCAGSSKGADTCQGDSGGPLVCDGA	0.41	Not modified		Q254	Proteolytic_cleavage	VCAGSSKGADTCQGDSGGPLVCDGA	0.41	Not modified
Q209	Pyrrolidone_carboxylic_acid	VCAGSSKGADTCQGDSGGPLVCDGA	0.08	Not modified		Q254	Pyrrolidone_carboxylic_acid	VCAGSSKGADTCQGDSGGPLVCDGA	0.08	Not modified
G210	Amidation	CAGSSKGADTCQGDSGGPLVCDGAL	0.03	Not modified		G255	Amidation	CAGSSKGADTCQGDSGGPLVCDGAL	0.10	Not modified
G210	Proteolytic_cleavage	CAGSSKGADTCQGDSGGPLVCDGAL	0.57	Low		G255	Proteolytic_cleavage	CAGSSKGADTCQGDSGGPLVCDGAL	0.57	Low
D211	Amidation	AGSSKGADTCQGDSGGPLVCDGALQ	0.03	Not modified		D256	Amidation	AGSSKGADTCQGDSGGPLVCDGALQ	0.00	Not modified
D211	Proteolytic_cleavage	AGSSKGADTCQGDSGGPLVCDGALQ	0.81	Medium		D256	Proteolytic_cleavage	AGSSKGADTCQGDSGGPLVCDGALQ	0.81	Medium
S212	Amidation	GSSKGADTCQGDSGGPLVCDGALQG	0.00	Not modified		S257	Amidation	GSSKGADTCQGDSGGPLVCDGALQG	0.07	Not modified
S212	O-linked_glycosylation	GSSKGADTCQGDSGGPLVCDGALQG	0.72	Medium		S257	O-linked_glycosylation	GSSKGADTCQGDSGGPLVCDGALQG	0.72	Medium
S212	Phosphorylation	GSSKGADTCQGDSGGPLVCDGALQG	0.29	Not modified		S257	Phosphorylation	GSSKGADTCQGDSGGPLVCDGALQG	0.29	Not modified
S212	Proteolytic_cleavage	GSSKGADTCQGDSGGPLVCDGALQG	0.54	Low		S257	Proteolytic_cleavage	GSSKGADTCQGDSGGPLVCDGALQG	0.54	Low
G213	Amidation	SSKGADTCQGDSGGPLVCDGALQGI	0.18	Not modified		G258	Amidation	SSKGADTCQGDSGGPLVCDGALQGI	0.03	Not modified
G213	Proteolytic_cleavage	SSKGADTCQGDSGGPLVCDGALQGI	0.24	Not modified		G258	Proteolytic_cleavage	SSKGADTCQGDSGGPLVCDGALQGI	0.24	Not modified
G214	Amidation	SKGADTCQGDSGGPLVCDGALQGIT	0.00	Not modified		G259	Amidation	SKGADTCQGDSGGPLVCDGALQGIT	0.03	Not modified
G214	Proteolytic_cleavage	SKGADTCQGDSGGPLVCDGALQGIT	0.29	Not modified		G259	Proteolytic_cleavage	SKGADTCQGDSGGPLVCDGALQGIT	0.29	Not modified
P215	Amidation	KGADTCQGDSGGPLVCDGALQGITS	0.00	Not modified		P260	Amidation	KGADTCQGDSGGPLVCDGALQGITS	0.00	Not modified
P215	Hydroxylation	KGADTCQGDSGGPLVCDGALQGITS	0.47	Not modified		P260	Hydroxylation	KGADTCQGDSGGPLVCDGALQGITS	0.47	Not modified
P215	Proteolytic_cleavage	KGADTCQGDSGGPLVCDGALQGITS	0.52	Low		P260	Proteolytic_cleavage	KGADTCQGDSGGPLVCDGALQGITS	0.52	Low
L216	Amidation	GADTCQGDSGGPLVCDGALQGITSW	0.07	Not modified		L261	Amidation	GADTCQGDSGGPLVCDGALQGITSW	0.00	Not modified
L216	Proteolytic_cleavage	GADTCQGDSGGPLVCDGALQGITSW	0.20	Not modified		L261	Proteolytic_cleavage	GADTCQGDSGGPLVCDGALQGITSW	0.20	Not modified
V217	Amidation	ADTCQGDSGGPLVCDGALQGITSWG	0.03	Not modified		V262	Amidation	ADTCQGDSGGPLVCDGALQGITSWG	0.00	Not modified
V217	Proteolytic_cleavage	ADTCQGDSGGPLVCDGALQGITSWG	0.20	Not modified		V262	Proteolytic_cleavage	ADTCQGDSGGPLVCDGALQGITSWG	0.20	Not modified
C218	Amidation	DTCQGDSGGPLVCDGALQGITSWGS	0.03	Not modified		C263	Amidation	DTCQGDSGGPLVCDGALQGITSWGS	0.00	Not modified
C218	Disulfide_linkage	DTCQGDSGGPLVCDGALQGITSWGS	0.63	Low		C263	Disulfide_linkage	DTCQGDSGGPLVCDGALQGITSWGS	0.63	Low
C218	Palmitoylation	DTCQGDSGGPLVCDGALQGITSWGS	0.22	Not modified		C263	Palmitoylation	DTCQGDSGGPLVCDGALQGITSWGS	0.22	Not modified
C218	Proteolytic_cleavage	DTCQGDSGGPLVCDGALQGITSWGS	0.49	Not modified		C263	Proteolytic_cleavage	DTCQGDSGGPLVCDGALQGITSWGS	0.49	Not modified
D219	Amidation	TCQGDSGGPLVCDGALQGITSWGSD	0.00	Not modified		D264	Amidation	TCQGDSGGPLVCDGALQGITSWGSD	0.17	Not modified
D219	Proteolytic_cleavage	TCQGDSGGPLVCDGALQGITSWGSD	0.46	Not modified		D264	Proteolytic_cleavage	TCQGDSGGPLVCDGALQGITSWGSD	0.46	Not modified
G220	Amidation	CQGDSGGPLVCDGALQGITSWGSDP	0.39	Not modified		G265	Amidation	CQGDSGGPLVCDGALQGITSWGSDP	0.07	Not modified
G220	Proteolytic_cleavage	CQGDSGGPLVCDGALQGITSWGSDP	0.45	Not modified		G265	Proteolytic_cleavage	CQGDSGGPLVCDGALQGITSWGSDP	0.45	Not modified
A221	Amidation	QGDSGGPLVCDGALQGITSWGSDPC	0.02	Not modified		A266	Amidation	QGDSGGPLVCDGALQGITSWGSDPC	0.20	Not modified
A221	Proteolytic_cleavage	QGDSGGPLVCDGALQGITSWGSDPC	0.20	Not modified		A266	Proteolytic_cleavage	QGDSGGPLVCDGALQGITSWGSDPC	0.20	Not modified
L222	Amidation	GDSGGPLVCDGALQGITSWGSDPCG	0.03	Not modified		L267	Amidation	GDSGGPLVCDGALQGITSWGSDPCG	0.03	Not modified
L222	Proteolytic_cleavage	GDSGGPLVCDGALQGITSWGSDPCG	0.25	Not modified		L267	Proteolytic_cleavage	GDSGGPLVCDGALQGITSWGSDPCG	0.25	Not modified
Q223	Amidation	DSGGPLVCDGALQGITSWGSDPCGR	0.13	Not modified		Q268	Amidation	DSGGPLVCDGALQGITSWGSDPCGR	0.03	Not modified
Q223	Proteolytic_cleavage	DSGGPLVCDGALQGITSWGSDPCGR	0.64	Low		Q268	Proteolytic_cleavage	DSGGPLVCDGALQGITSWGSDPCGR	0.64	Low
Q223	Pyrrolidone_carboxylic_acid	DSGGPLVCDGALQGITSWGSDPCGR	0.23	Not modified		Q268	Pyrrolidone_carboxylic_acid	DSGGPLVCDGALQGITSWGSDPCGR	0.23	Not modified
G224	Amidation	SGGPLVCDGALQGITSWGSDPCGRS	0.03	Not modified		G269	Amidation	SGGPLVCDGALQGITSWGSDPCGRS	0.03	Not modified
G224	Proteolytic_cleavage	SGGPLVCDGALQGITSWGSDPCGRS	0.34	Not modified		G269	Proteolytic_cleavage	SGGPLVCDGALQGITSWGSDPCGRS	0.34	Not modified
I225	Amidation	GGPLVCDGALQGITSWGSDPCGRSD	0.03	Not modified		I270	Amidation	GGPLVCDGALQGITSWGSDPCGRSD	0.00	Not modified
I225	Proteolytic_cleavage	GGPLVCDGALQGITSWGSDPCGRSD	0.10	Not modified		I270	Proteolytic_cleavage	GGPLVCDGALQGITSWGSDPCGRSD	0.10	Not modified
T226	Amidation	GPLVCDGALQGITSWGSDPCGRSDK	0.00	Not modified		T271	Amidation	GPLVCDGALQGITSWGSDPCGRSDK	0.63	Medium	*
T226	O-linked_glycosylation	GPLVCDGALQGITSWGSDPCGRSDK	0.35	Not modified		T271	O-linked_glycosylation	GPLVCDGALQGITSWGSDPCGRSDK	0.35	Not modified
T226	Phosphorylation	GPLVCDGALQGITSWGSDPCGRSDK	0.29	Not modified		T271	Phosphorylation	GPLVCDGALQGITSWGSDPCGRSDK	0.29	Not modified
T226	Proteolytic_cleavage	GPLVCDGALQGITSWGSDPCGRSDK	0.47	Not modified		T271	Proteolytic_cleavage	GPLVCDGALQGITSWGSDPCGRSDK	0.47	Not modified
S227	Amidation	PLVCDGALQGITSWGSDPCGRSDKP	0.00	Not modified		S272	Amidation	PLVCDGALQGITSWGSDPCGRSDKP	0.06	Not modified
S227	O-linked_glycosylation	PLVCDGALQGITSWGSDPCGRSDKP	0.19	Not modified		S272	O-linked_glycosylation	PLVCDGALQGITSWGSDPCGRSDKP	0.19	Not modified
S227	Phosphorylation	PLVCDGALQGITSWGSDPCGRSDKP	0.19	Not modified		S272	Phosphorylation	PLVCDGALQGITSWGSDPCGRSDKP	0.19	Not modified
S227	Proteolytic_cleavage	PLVCDGALQGITSWGSDPCGRSDKP	0.51	Low		S272	Proteolytic_cleavage	PLVCDGALQGITSWGSDPCGRSDKP	0.51	Low
W228	Amidation	LVCDGALQGITSWGSDPCGRSDKPG	0.13	Not modified		W273	Amidation	LVCDGALQGITSWGSDPCGRSDKPG	0.10	Not modified
W228	C-linked_glycosylation	LVCDGALQGITSWGSDPCGRSDKPG	0.03	Not modified		W273	C-linked_glycosylation	LVCDGALQGITSWGSDPCGRSDKPG	0.03	Not modified
W228	Proteolytic_cleavage	LVCDGALQGITSWGSDPCGRSDKPG	0.46	Not modified		W273	Proteolytic_cleavage	LVCDGALQGITSWGSDPCGRSDKPG	0.46	Not modified
G229	Amidation	VCDGALQGITSWGSDPCGRSDKPGV	0.00	Not modified		G274	Amidation	VCDGALQGITSWGSDPCGRSDKPGV	0.07	Not modified
G229	Proteolytic_cleavage	VCDGALQGITSWGSDPCGRSDKPGV	0.28	Not modified		G274	Proteolytic_cleavage	VCDGALQGITSWGSDPCGRSDKPGV	0.28	Not modified
S230	Amidation	CDGALQGITSWGSDPCGRSDKPGVY	0.34	Not modified		S275	Amidation	CDGALQGITSWGSDPCGRSDKPGVY	0.10	Not modified
S230	O-linked_glycosylation	CDGALQGITSWGSDPCGRSDKPGVY	0.28	Not modified		S275	O-linked_glycosylation	CDGALQGITSWGSDPCGRSDKPGVY	0.28	Not modified
S230	Phosphorylation	CDGALQGITSWGSDPCGRSDKPGVY	0.40	Not modified		S275	Phosphorylation	CDGALQGITSWGSDPCGRSDKPGVY	0.40	Not modified
S230	Proteolytic_cleavage	CDGALQGITSWGSDPCGRSDKPGVY	0.40	Not modified		S275	Proteolytic_cleavage	CDGALQGITSWGSDPCGRSDKPGVY	0.40	Not modified
D231	Amidation	DGALQGITSWGSDPCGRSDKPGVYT	0.23	Not modified		D276	Amidation	DGALQGITSWGSDPCGRSDKPGVYT	0.00	Not modified
D231	Proteolytic_cleavage	DGALQGITSWGSDPCGRSDKPGVYT	0.10	Not modified		D276	Proteolytic_cleavage	DGALQGITSWGSDPCGRSDKPGVYT	0.10	Not modified
P232	Amidation	GALQGITSWGSDPCGRSDKPGVYTN	0.00	Not modified		P277	Amidation	GALQGITSWGSDPCGRSDKPGVYTN	0.13	Not modified
P232	Hydroxylation	GALQGITSWGSDPCGRSDKPGVYTN	0.26	Not modified		P277	Hydroxylation	GALQGITSWGSDPCGRSDKPGVYTN	0.26	Not modified
P232	Proteolytic_cleavage	GALQGITSWGSDPCGRSDKPGVYTN	0.31	Not modified		P277	Proteolytic_cleavage	GALQGITSWGSDPCGRSDKPGVYTN	0.31	Not modified
C233	Amidation	ALQGITSWGSDPCGRSDKPGVYTNI	0.00	Not modified		C278	Amidation	ALQGITSWGSDPCGRSDKPGVYTNI	0.00	Not modified
C233	Disulfide_linkage	ALQGITSWGSDPCGRSDKPGVYTNI	0.56	Low		C278	Disulfide_linkage	ALQGITSWGSDPCGRSDKPGVYTNI	0.56	Low
C233	Palmitoylation	ALQGITSWGSDPCGRSDKPGVYTNI	0.22	Not modified		C278	Palmitoylation	ALQGITSWGSDPCGRSDKPGVYTNI	0.22	Not modified
C233	Proteolytic_cleavage	ALQGITSWGSDPCGRSDKPGVYTNI	0.18	Not modified		C278	Proteolytic_cleavage	ALQGITSWGSDPCGRSDKPGVYTNI	0.18	Not modified
G234	Amidation	LQGITSWGSDPCGRSDKPGVYTNIC	0.03	Not modified		G279	Amidation	LQGITSWGSDPCGRSDKPGVYTNIC	0.37	Not modified
G234	Proteolytic_cleavage	LQGITSWGSDPCGRSDKPGVYTNIC	0.22	Not modified		G279	Proteolytic_cleavage	LQGITSWGSDPCGRSDKPGVYTNIC	0.22	Not modified
R235	ADP-ribosylation	QGITSWGSDPCGRSDKPGVYTNICR	0.83	Medium		R280	ADP-ribosylation	QGITSWGSDPCGRSDKPGVYTNICR	0.83	Medium
R235	Amidation	QGITSWGSDPCGRSDKPGVYTNICR	0.00	Not modified		R280	Amidation	QGITSWGSDPCGRSDKPGVYTNICR	0.03	Not modified
R235	Methylation	QGITSWGSDPCGRSDKPGVYTNICR	0.40	Not modified		R280	Methylation	QGITSWGSDPCGRSDKPGVYTNICR	0.40	Not modified
R235	Proteolytic_cleavage	QGITSWGSDPCGRSDKPGVYTNICR	0.47	Not modified		R280	Proteolytic_cleavage	QGITSWGSDPCGRSDKPGVYTNICR	0.47	Not modified
S236	Amidation	GITSWGSDPCGRSDKPGVYTNICRY	0.03	Not modified		S281	Amidation	GITSWGSDPCGRSDKPGVYTNICRY	0.00	Not modified
S236	O-linked_glycosylation	GITSWGSDPCGRSDKPGVYTNICRY	0.19	Not modified		S281	O-linked_glycosylation	GITSWGSDPCGRSDKPGVYTNICRY	0.19	Not modified
S236	Phosphorylation	GITSWGSDPCGRSDKPGVYTNICRY	0.17	Not modified		S281	Phosphorylation	GITSWGSDPCGRSDKPGVYTNICRY	0.17	Not modified
S236	Proteolytic_cleavage	GITSWGSDPCGRSDKPGVYTNICRY	0.47	Not modified		S281	Proteolytic_cleavage	GITSWGSDPCGRSDKPGVYTNICRY	0.47	Not modified
D237	Amidation	ITSWGSDPCGRSDKPGVYTNICRYL	0.00	Not modified		D282	Amidation	ITSWGSDPCGRSDKPGVYTNICRYL	0.00	Not modified
D237	Proteolytic_cleavage	ITSWGSDPCGRSDKPGVYTNICRYL	0.42	Not modified		D282	Proteolytic_cleavage	ITSWGSDPCGRSDKPGVYTNICRYL	0.42	Not modified
K238	Acetylation	TSWGSDPCGRSDKPGVYTNICRYLD	0.34	Not modified		K283	Acetylation	TSWGSDPCGRSDKPGVYTNICRYLD	0.34	Not modified
K238	Amidation	TSWGSDPCGRSDKPGVYTNICRYLD	0.03	Not modified		K283	Amidation	TSWGSDPCGRSDKPGVYTNICRYLD	0.00	Not modified
K238	Hydroxylation	TSWGSDPCGRSDKPGVYTNICRYLD	0.23	Not modified		K283	Hydroxylation	TSWGSDPCGRSDKPGVYTNICRYLD	0.23	Not modified
K238	Methylation	TSWGSDPCGRSDKPGVYTNICRYLD	0.42	Not modified		K283	Methylation	TSWGSDPCGRSDKPGVYTNICRYLD	0.42	Not modified
K238	Proteolytic_cleavage	TSWGSDPCGRSDKPGVYTNICRYLD	0.48	Not modified		K283	Proteolytic_cleavage	TSWGSDPCGRSDKPGVYTNICRYLD	0.48	Not modified
K238	PUPylation	TSWGSDPCGRSDKPGVYTNICRYLD	0.03	Not modified		K283	PUPylation	TSWGSDPCGRSDKPGVYTNICRYLD	0.03	Not modified
K238	SUMOylation	TSWGSDPCGRSDKPGVYTNICRYLD	0.67	Low		K283	SUMOylation	TSWGSDPCGRSDKPGVYTNICRYLD	0.67	Low
K238	Ubiquitination	TSWGSDPCGRSDKPGVYTNICRYLD	0.66	Medium		K283	Ubiquitination	TSWGSDPCGRSDKPGVYTNICRYLD	0.66	Medium
P239	Amidation	SWGSDPCGRSDKPGVYTNICRYLDW	0.00	Not modified		P284	Amidation	SWGSDPCGRSDKPGVYTNICRYLDW	0.03	Not modified
P239	Hydroxylation	SWGSDPCGRSDKPGVYTNICRYLDW	0.13	Not modified		P284	Hydroxylation	SWGSDPCGRSDKPGVYTNICRYLDW	0.13	Not modified
P239	Proteolytic_cleavage	SWGSDPCGRSDKPGVYTNICRYLDW	0.53	Low		P284	Proteolytic_cleavage	SWGSDPCGRSDKPGVYTNICRYLDW	0.53	Low
G240	Amidation	WGSDPCGRSDKPGVYTNICRYLDWI	0.00	Not modified		G285	Amidation	WGSDPCGRSDKPGVYTNICRYLDWI	0.07	Not modified
G240	Proteolytic_cleavage	WGSDPCGRSDKPGVYTNICRYLDWI	0.43	Not modified		G285	Proteolytic_cleavage	WGSDPCGRSDKPGVYTNICRYLDWI	0.43	Not modified
V241	Amidation	GSDPCGRSDKPGVYTNICRYLDWIK	0.00	Not modified		V286	Amidation	GSDPCGRSDKPGVYTNICRYLDWIK	0.03	Not modified
V241	Proteolytic_cleavage	GSDPCGRSDKPGVYTNICRYLDWIK	0.30	Not modified		V286	Proteolytic_cleavage	GSDPCGRSDKPGVYTNICRYLDWIK	0.30	Not modified
Y242	Amidation	SDPCGRSDKPGVYTNICRYLDWIKK	0.93	High		Y287	Amidation	SDPCGRSDKPGVYTNICRYLDWIKK	0.93	High
Y242	Hydroxylation	SDPCGRSDKPGVYTNICRYLDWIKK	0.30	Not modified		Y287	Hydroxylation	SDPCGRSDKPGVYTNICRYLDWIKK	0.30	Not modified
Y242	Phosphorylation	SDPCGRSDKPGVYTNICRYLDWIKK	0.64	Low		Y287	Phosphorylation	SDPCGRSDKPGVYTNICRYLDWIKK	0.64	Low
Y242	Proteolytic_cleavage	SDPCGRSDKPGVYTNICRYLDWIKK	0.58	Low		Y287	Proteolytic_cleavage	SDPCGRSDKPGVYTNICRYLDWIKK	0.58	Low
Y242	Sulfation	SDPCGRSDKPGVYTNICRYLDWIKK	0.03	Not modified		Y287	Sulfation	SDPCGRSDKPGVYTNICRYLDWIKK	0.03	Not modified
T243	Amidation	DPCGRSDKPGVYTNICRYLDWIKKI	0.74	Medium		T288	Amidation	DPCGRSDKPGVYTNICRYLDWIKKI	0.10	Not modified	*
T243	O-linked_glycosylation	DPCGRSDKPGVYTNICRYLDWIKKI	0.15	Not modified		T288	O-linked_glycosylation	DPCGRSDKPGVYTNICRYLDWIKKI	0.15	Not modified
T243	Phosphorylation	DPCGRSDKPGVYTNICRYLDWIKKI	0.23	Not modified		T288	Phosphorylation	DPCGRSDKPGVYTNICRYLDWIKKI	0.23	Not modified
T243	Proteolytic_cleavage	DPCGRSDKPGVYTNICRYLDWIKKI	0.43	Not modified		T288	Proteolytic_cleavage	DPCGRSDKPGVYTNICRYLDWIKKI	0.43	Not modified
N244	Amidation	PCGRSDKPGVYTNICRYLDWIKKII	0.10	Not modified		N289	Amidation	PCGRSDKPGVYTNICRYLDWIKKII	0.23	Not modified
N244	GPI_anchor_amidation	PCGRSDKPGVYTNICRYLDWIKKII	0.02	Not modified		N289	GPI_anchor_amidation	PCGRSDKPGVYTNICRYLDWIKKII	0.02	Not modified
N244	N-linked_glycosylation	PCGRSDKPGVYTNICRYLDWIKKII	0.81	Medium		N289	N-linked_glycosylation	PCGRSDKPGVYTNICRYLDWIKKII	0.81	Medium
N244	Proteolytic_cleavage	PCGRSDKPGVYTNICRYLDWIKKII	0.44	Not modified		N289	Proteolytic_cleavage	PCGRSDKPGVYTNICRYLDWIKKII	0.44	Not modified
I245	Amidation	CGRSDKPGVYTNICRYLDWIKKIIG	0.03	Not modified		I290	Amidation	CGRSDKPGVYTNICRYLDWIKKIIG	0.00	Not modified
I245	Proteolytic_cleavage	CGRSDKPGVYTNICRYLDWIKKIIG	0.08	Not modified		I290	Proteolytic_cleavage	CGRSDKPGVYTNICRYLDWIKKIIG	0.08	Not modified
C246	Amidation	GRSDKPGVYTNICRYLDWIKKIIGS	0.00	Not modified		C291	Amidation	GRSDKPGVYTNICRYLDWIKKIIGS	0.00	Not modified
C246	Disulfide_linkage	GRSDKPGVYTNICRYLDWIKKIIGS	0.62	Low		C291	Disulfide_linkage	GRSDKPGVYTNICRYLDWIKKIIGS	0.62	Low
C246	Palmitoylation	GRSDKPGVYTNICRYLDWIKKIIGS	0.07	Not modified		C291	Palmitoylation	GRSDKPGVYTNICRYLDWIKKIIGS	0.07	Not modified
C246	Proteolytic_cleavage	GRSDKPGVYTNICRYLDWIKKIIGS	0.04	Not modified		C291	Proteolytic_cleavage	GRSDKPGVYTNICRYLDWIKKIIGS	0.04	Not modified
R247	ADP-ribosylation	RSDKPGVYTNICRYLDWIKKIIGSK	0.16	Not modified		R292	ADP-ribosylation	RSDKPGVYTNICRYLDWIKKIIGSK	0.16	Not modified
R247	Amidation	RSDKPGVYTNICRYLDWIKKIIGSK	0.17	Not modified		R292	Amidation	RSDKPGVYTNICRYLDWIKKIIGSK	0.13	Not modified
R247	Methylation	RSDKPGVYTNICRYLDWIKKIIGSK	0.00	Not modified		R292	Methylation	RSDKPGVYTNICRYLDWIKKIIGSK	0.00	Not modified
R247	Proteolytic_cleavage	RSDKPGVYTNICRYLDWIKKIIGSK	0.32	Not modified		R292	Proteolytic_cleavage	RSDKPGVYTNICRYLDWIKKIIGSK	0.32	Not modified
Y248	Amidation	SDKPGVYTNICRYLDWIKKIIGSKG	0.87	High		Y293	Amidation	SDKPGVYTNICRYLDWIKKIIGSKG	0.87	High
Y248	Hydroxylation	SDKPGVYTNICRYLDWIKKIIGSKG	0.50	Low		Y293	Hydroxylation	SDKPGVYTNICRYLDWIKKIIGSKG	0.50	Low
Y248	Phosphorylation	SDKPGVYTNICRYLDWIKKIIGSKG	0.36	Not modified		Y293	Phosphorylation	SDKPGVYTNICRYLDWIKKIIGSKG	0.36	Not modified
Y248	Proteolytic_cleavage	SDKPGVYTNICRYLDWIKKIIGSKG	0.19	Not modified		Y293	Proteolytic_cleavage	SDKPGVYTNICRYLDWIKKIIGSKG	0.19	Not modified
Y248	Sulfation	SDKPGVYTNICRYLDWIKKIIGSKG	0.04	Not modified		Y293	Sulfation	SDKPGVYTNICRYLDWIKKIIGSKG	0.04	Not modified
L249	Amidation	DKPGVYTNICRYLDWIKKIIGSKG*	0.00	Not modified		L294	Amidation	DKPGVYTNICRYLDWIKKIIGSKG*	0.00	Not modified
L249	Proteolytic_cleavage	DKPGVYTNICRYLDWIKKIIGSKG*	0.32	Not modified		L294	Proteolytic_cleavage	DKPGVYTNICRYLDWIKKIIGSKG*	0.32	Not modified
D250	Amidation	KPGVYTNICRYLDWIKKIIGSKG**	0.16	Not modified		D295	Amidation	KPGVYTNICRYLDWIKKIIGSKG**	0.00	Not modified
D250	Proteolytic_cleavage	KPGVYTNICRYLDWIKKIIGSKG**	0.47	Not modified		D295	Proteolytic_cleavage	KPGVYTNICRYLDWIKKIIGSKG**	0.47	Not modified
W251	Amidation	PGVYTNICRYLDWIKKIIGSKG***	0.06	Not modified		W296	Amidation	PGVYTNICRYLDWIKKIIGSKG***	0.13	Not modified
W251	C-linked_glycosylation	PGVYTNICRYLDWIKKIIGSKG***	0.00	Not modified		W296	C-linked_glycosylation	PGVYTNICRYLDWIKKIIGSKG***	0.00	Not modified
W251	Proteolytic_cleavage	PGVYTNICRYLDWIKKIIGSKG***	0.23	Not modified		W296	Proteolytic_cleavage	PGVYTNICRYLDWIKKIIGSKG***	0.23	Not modified
I252	Amidation	GVYTNICRYLDWIKKIIGSKG****	0.03	Not modified		I297	Amidation	GVYTNICRYLDWIKKIIGSKG****	0.20	Not modified
I252	Proteolytic_cleavage	GVYTNICRYLDWIKKIIGSKG****	0.10	Not modified		I297	Proteolytic_cleavage	GVYTNICRYLDWIKKIIGSKG****	0.10	Not modified
K253	Acetylation	VYTNICRYLDWIKKIIGSKG*****	0.75	Medium		K298	Acetylation	VYTNICRYLDWIKKIIGSKG*****	0.75	Medium
K253	Amidation	VYTNICRYLDWIKKIIGSKG*****	0.00	Not modified		K298	Amidation	VYTNICRYLDWIKKIIGSKG*****	0.00	Not modified
K253	Hydroxylation	VYTNICRYLDWIKKIIGSKG*****	0.33	Not modified		K298	Hydroxylation	VYTNICRYLDWIKKIIGSKG*****	0.33	Not modified
K253	Methylation	VYTNICRYLDWIKKIIGSKG*****	0.61	Low		K298	Methylation	VYTNICRYLDWIKKIIGSKG*****	0.61	Low
K253	Proteolytic_cleavage	VYTNICRYLDWIKKIIGSKG*****	0.52	Low		K298	Proteolytic_cleavage	VYTNICRYLDWIKKIIGSKG*****	0.52	Low
K253	PUPylation	VYTNICRYLDWIKKIIGSKG*****	0.80	Medium		K298	PUPylation	VYTNICRYLDWIKKIIGSKG*****	0.80	Medium
K253	SUMOylation	VYTNICRYLDWIKKIIGSKG*****	0.46	Not modified		K298	SUMOylation	VYTNICRYLDWIKKIIGSKG*****	0.46	Not modified
K253	Ubiquitination	VYTNICRYLDWIKKIIGSKG*****	0.42	Not modified		K298	Ubiquitination	VYTNICRYLDWIKKIIGSKG*****	0.42	Not modified
K254	Acetylation	YTNICRYLDWIKKIIGSKG******	0.59	Low		K299	Acetylation	YTNICRYLDWIKKIIGSKG******	0.59	Low
K254	Amidation	YTNICRYLDWIKKIIGSKG******	0.13	Not modified		K299	Amidation	YTNICRYLDWIKKIIGSKG******	0.00	Not modified
K254	Hydroxylation	YTNICRYLDWIKKIIGSKG******	0.36	Not modified		K299	Hydroxylation	YTNICRYLDWIKKIIGSKG******	0.36	Not modified
K254	Methylation	YTNICRYLDWIKKIIGSKG******	0.33	Not modified		K299	Methylation	YTNICRYLDWIKKIIGSKG******	0.33	Not modified
K254	Proteolytic_cleavage	YTNICRYLDWIKKIIGSKG******	0.71	Medium		K299	Proteolytic_cleavage	YTNICRYLDWIKKIIGSKG******	0.71	Medium
K254	PUPylation	YTNICRYLDWIKKIIGSKG******	0.20	Not modified		K299	PUPylation	YTNICRYLDWIKKIIGSKG******	0.20	Not modified
K254	SUMOylation	YTNICRYLDWIKKIIGSKG******	0.30	Not modified		K299	SUMOylation	YTNICRYLDWIKKIIGSKG******	0.30	Not modified
K254	Ubiquitination	YTNICRYLDWIKKIIGSKG******	0.68	Medium		K299	Ubiquitination	YTNICRYLDWIKKIIGSKG******	0.68	Medium
I255	Amidation	TNICRYLDWIKKIIGSKG*******	0.00	Not modified		I300	Amidation	TNICRYLDWIKKIIGSKG*******	0.03	Not modified
I255	Proteolytic_cleavage	TNICRYLDWIKKIIGSKG*******	0.31	Not modified		I300	Proteolytic_cleavage	TNICRYLDWIKKIIGSKG*******	0.31	Not modified
I256	Amidation	NICRYLDWIKKIIGSKG********	0.03	Not modified		I301	Amidation	NICRYLDWIKKIIGSKG********	0.09	Not modified
I256	Proteolytic_cleavage	NICRYLDWIKKIIGSKG********	0.15	Not modified		I301	Proteolytic_cleavage	NICRYLDWIKKIIGSKG********	0.15	Not modified
G257	Amidation	ICRYLDWIKKIIGSKG*********	0.00	Not modified		G302	Amidation	ICRYLDWIKKIIGSKG*********	0.13	Not modified
G257	Proteolytic_cleavage	ICRYLDWIKKIIGSKG*********	0.53	Low		G302	Proteolytic_cleavage	ICRYLDWIKKIIGSKG*********	0.53	Low
S258	Amidation	CRYLDWIKKIIGSKG**********	0.00	Not modified		S303	Amidation	CRYLDWIKKIIGSKG**********	0.07	Not modified
S258	O-linked_glycosylation	CRYLDWIKKIIGSKG**********	0.77	Medium		S303	O-linked_glycosylation	CRYLDWIKKIIGSKG**********	0.77	Medium
S258	Phosphorylation	CRYLDWIKKIIGSKG**********	0.29	Not modified		S303	Phosphorylation	CRYLDWIKKIIGSKG**********	0.29	Not modified
S258	Proteolytic_cleavage	CRYLDWIKKIIGSKG**********	0.52	Low		S303	Proteolytic_cleavage	CRYLDWIKKIIGSKG**********	0.52	Low
K259	Acetylation	RYLDWIKKIIGSKG***********	0.77	Medium		K304	Acetylation	RYLDWIKKIIGSKG***********	0.77	Medium
K259	Amidation	RYLDWIKKIIGSKG***********	0.07	Not modified		K304	Amidation	RYLDWIKKIIGSKG***********	0.03	Not modified
K259	Hydroxylation	RYLDWIKKIIGSKG***********	0.90	Medium		K304	Hydroxylation	RYLDWIKKIIGSKG***********	0.90	Medium
K259	Methylation	RYLDWIKKIIGSKG***********	0.90	High		K304	Methylation	RYLDWIKKIIGSKG***********	0.90	High
K259	Proteolytic_cleavage	RYLDWIKKIIGSKG***********	0.57	Low		K304	Proteolytic_cleavage	RYLDWIKKIIGSKG***********	0.57	Low
K259	PUPylation	RYLDWIKKIIGSKG***********	0.34	Not modified		K304	PUPylation	RYLDWIKKIIGSKG***********	0.34	Not modified
K259	SUMOylation	RYLDWIKKIIGSKG***********	0.28	Not modified		K304	SUMOylation	RYLDWIKKIIGSKG***********	0.28	Not modified
K259	Ubiquitination	RYLDWIKKIIGSKG***********	0.43	Not modified		K304	Ubiquitination	RYLDWIKKIIGSKG***********	0.43	Not modified
G260	Amidation	YLDWIKKIIGSKG************	0.00	Not modified		G305	Amidation	YLDWIKKIIGSKG************	0.00	Not modified
G260	Proteolytic_cleavage	YLDWIKKIIGSKG************	0.30	Not modified		G305	Proteolytic_cleavage	YLDWIKKIIGSKG************	0.30	Not modified
